# Supplementary material for: The effect of problem-based learning on improving problem-solving, self-directed learning, and critical thinking ability for the pharmacy students: A randomized controlled trial and meta-analysis
Source: PLoS One. 2024 Dec 2;19(12):e0314017. doi: 10.1371/journal.pone.0314017 (PMC11611184; doi:10.1371/journal.pone.0314017)
Supplement: S1 Table — (XLSX) [file pone.0314017.s002.xlsx]

## Sheet: Sheet1
	Source	Title	Authors	First Author	Journal	Publication Year	Included in analysis
1	PubMed	Problem-Based Learning and Case Scenarios: An Interprofessional Pharmacology Experience	Rosenbloom S, Nemec EC 2nd.	Rosenbloom S	Nurs Educ Perspect	2021	F
2	PubMed	Effectiveness of problem-based learning in Chinese pharmacy education: a meta-analysis	Zhou J, Zhou S, Huang C, Xu R, Zhang Z, Zeng S, Qian G.	Zhou J	BMC Med Educ	2016	F
3	PubMed	Problem-based learning in research method courses: development, application and evaluation	Ramdani Y, Kurniati Syam N, Karyana Y, Herawati D.	Ramdani Y	F1000Res	2023	F
4	PubMed	A scaffolded problem-based learning course for first-year pharmacy students	Lipari M, Wilhelm SM, Giuliano CA, Martirosov AL, Salinitri FD.	Lipari M	Curr Pharm Teach Learn	2022	F
5	PubMed	Interprofessional service-learning definition	Higbea RJ, Elder J, VanderMolen J, Cleghorn SM, Brew R, Branch K.	Higbea RJ	J Interprof Care	2020	F
6	PubMed	Problem-based learning in pharmaceutical education: a systematic review and meta-analysis	Galvao TF, Silva MT, Neiva CS, Ribeiro LM, Pereira MG.	Galvao TF	ScientificWorldJournal	2014	F
7	PubMed	A large drawing of a nephron for teaching medical students renal physiology, histology, and pharmacology	Robinson PG, Newman D, Reitz CL, Vaynberg LZ, Bahga DK, Levitt MH.	Robinson PG	Adv Physiol Educ	2018	F
8	PubMed	Flipped classroom improves student learning in health professions education: a meta-analysis	Hew KF, Lo CK.	Hew KF	BMC Med Educ	2018	F
9	PubMed	Problem-Based Learning in Psychopharmacology	Shad MU, Onwuameze O, Sioson K, Khan AH, Khalid K, Glick I.	Shad MU	Acad Psychiatry	2023	F
10	PubMed	Performance and preference of problem-based learning (PBL) and lecture-based classes among medical students of Nepal	Adhikari Yadav S, Poudel S, Pandey O, Jaiswal DP, Malla BP, Thakur BK, Gautam S, Pandey SR.	Adhikari Yadav S	F1000Res	2023	F
11	PubMed	Incorporating verbal defense into problem-based learning	Giuliano C, Martirosov AL, Lipari M, Wilhelm S, Salinitri F, Lahiri M, Binienda J.	Giuliano C	Curr Pharm Teach Learn	2021	T
12	PubMed	Comparison of problem-and lecture-based pharmacology teaching	Michel MC, Bischoff A, Jakobs KH.	Michel MC	Trends Pharmacol Sci	2002	F
13	PubMed	Problem-based learning case studies: Delivery of an educational method and perceptions at two schools of pharmacy in Italy	Montepara CA, Woods AG, Wolfgang KW.	Montepara CA	Curr Pharm Teach Learn	2021	F
14	PubMed	Using Problem-Based Learning in a Chemistry Practical Class for Pharmacy Students and Engaging Them with Feedback	Strohfeldt K, Khutoryanskaya O.	Strohfeldt K	Am J Pharm Educ	2015	F
15	PubMed	Integration of problem-based learning and innovative technology into a self-care course	McFalls M.	McFalls M	Am J Pharm Educ	2013	F
16	PubMed	Evaluation of problem-based learning for pharmacology based on a comprehensive analysis in undergraduate students	Yang X, Yang Z, Ma S, Yan M, Yang Y.	Yang X	Medicine (Baltimore)	2024	F
17	PubMed	Switching from a traditional undergraduate programme in (clinical) pharmacology and therapeutics to a problem-based learning programme	Brinkman DJ, Monteiro T, Monteiro EC, Richir MC, van Agtmael MA, Tichelaar J.	Brinkman DJ	Eur J Clin Pharmacol	2021	F
18	PubMed	Pre-Class Learning Methods for Flipped Classrooms	Han E, Klein KC.	Han E	Am J Pharm Educ	2019	F
19	PubMed	Problem-based learning and teaching of medical pharmacology	Kwan CY.	Kwan CY	Naunyn Schmiedebergs Arch Pharmacol	2002	F
20	PubMed	Problem-based learning in continuing medical education: review of randomized controlled trials	Al-Azri H, Ratnapalan S.	Al-Azri H	Can Fam Physician	2014	F
21	PubMed	From student to tutor: A journey in problem-based learning	Fernandes HVJ.	Fernandes HVJ	Curr Pharm Teach Learn	2021	F
22	PubMed	Problem based pharmacotherapy teaching for pharmacy students and pharmacists	Toklu HZ.	Toklu HZ	Curr Drug Deliv	2013	F
23	PubMed	Online virtual-patient cases versus traditional problem-based learning in advanced pharmacy practice experiences	Al-Dahir S, Bryant K, Kennedy KB, Robinson DS.	Al-Dahir S	Am J Pharm Educ	2014	T
24	PubMed	A simple approach of applying blended learning to problem-based learning is feasible, accepted and does not affect evaluation and exam results-a just pre-pandemic randomised controlled mixed-method study	Servos U, Reiß B, Stosch C, Karay Y, Matthes J.	Servos U	Naunyn Schmiedebergs Arch Pharmacol	2023	F
25	PubMed	Reliability and Validity of a Checklist to Evaluate Student Performance in a Problem-Based Learning Group	Salinitri FD, Lobkovich AM, Crabtree BL, Wilhelm SM.	Salinitri FD	Am J Pharm Educ	2019	F
26	PubMed	Perceptions of Australian and Malaysian Educators in an Undergraduate Pharmacy Program on Case-based Learning	Jacob SA, Dhing OH, Malone D.	Jacob SA	Am J Pharm Educ	2019	F
27	PubMed	The introduction of team-based learning into the clinical pharmacology section of the endodontics clinical course	Chen D, Yue H, Liu S, Meng L, Yin W.	Chen D	Clin Exp Pharmacol Physiol	2022	F
28	PubMed	Quality experiential education	American College of Clinical Pharmacy; Haase KK, Smythe MA, Orlando PL, Resman-Targoff BH, Smith LS, Herner SJ, Dee Melnyk S, Paolini NM, Porter KB, Rodgers PT, Spunt AL.	American College of Clinical Pharmacy	Pharmacotherapy	2008	F
29	PubMed	Integration of pharmacology into a problem-based learning curriculum for medical students	Sivam SP, Iatridis PG, Vaughn S.	Sivam SP	Med Educ	1995	F
30	PubMed	Interprofessional problem-based learning project outcomes between prelicensure baccalaureate of science in nursing and doctor of pharmacy programs	Hodges HF, Massey AT.	Hodges HF	J Nurs Educ	2015	F
31	PubMed	Pharmacology and therapeutics resource session attendance and academic performance of pre-clerkship medical students in problem-based learning curricula	Al Khaja KAJ, Tayem Y, James H, Jaradat A, Sequeira RP.	Al Khaja KAJ	BMC Med Educ	2019	F
32	PubMed	Virtual patients and problem-based learning in advanced therapeutics	Benedict N.	Benedict N	Am J Pharm Educ	2010	F
33	PubMed	Team-Based Learning for Immunology Courses in Allied Health Programs	James S, Cogan P, McCollum M.	James S	Front Immunol	2019	F
34	PubMed	Problem-based learning in pharmacology: a survey of department heads in Taiwan, China	Lau YT.	Lau YT	Acta Pharmacol Sin	2004	F
35	PubMed	Perception of Problem Based Learning by Undergraduate Dental Students in Basic Medical Science	Paudel S, Subedi N, Sapkota S, Shrestha B, Shrestha S.	Paudel S	J Nepal Health Res Counc	2021	F
36	PubMed	Impact of problem-based learning in a large classroom setting: student perception and problem-solving skills	Klegeris A, Hurren H.	Klegeris A	Adv Physiol Educ	2011	F
37	PubMed	Creating a virtual pharmacology curriculum in a problem-based learning environment: one medical school's experience	Karpa KD, Vrana KE.	Karpa KD	Acad Med	2013	F
38	PubMed	Exploratory study on student perception on the use of chat AI in process-driven problem-based learning	Hamid H, Zulkifli K, Naimat F, Che Yaacob NL, Ng KW.	Hamid H	Curr Pharm Teach Learn	2023	F
39	PubMed	Problem-based learning in laboratory medicine resident education: a satisfaction survey	Lepiller Q, Solis M, Velay A, Gantner P, Sueur C, Stoll-Keller F, Barth H, Fafi-Kremer S.	Lepiller Q	Ann Biol Clin (Paris)	2017	F
40	PubMed	Problem-based learning and larger student groups: mutually exclusive or compatible concepts - a pilot study	Kingsbury MP, Lymn JS.	Kingsbury MP	BMC Med Educ	2008	F
41	PubMed	Intergroup peer assessment in problem-based learning tutorials for undergraduate pharmacy students	Kritikos VS, Woulfe J, Sukkar MB, Saini B.	Kritikos VS	Am J Pharm Educ	2011	F
42	PubMed	Service or Disservice? Ensuring Pharmacy Students Provide Authentic Service-Learning	Dicks M, Mitchell T.	Dicks M	Am J Pharm Educ	2019	F
43	PubMed	Problem-based and case-based learning in respiratory care education	Op't Holt TB.	Op't Holt TB	Respir Care Clin N Am	2005	F
44	PubMed	Problem-based learning versus lecture-based learning in a course of basic pharmacology: a controlled, randomized study	Antepohl W, Herzig S.	Antepohl W	Med Educ	1999	F
45	PubMed	Effectiveness of flipped classroom in pharmacy education - a meta-analysis	Cui H, Xie X, Wang B, Zhao Y.	Cui H	BMC Med Educ	2023	F
46	PubMed	Effective use of real-life events as tools for teaching-learning clinical pharmacology in a problem-based learning curriculum	James H, Al Khaja KA, Sequeira RP.	James H	Indian J Pharmacol	2015	F
47	PubMed	Using team-based learning to teach clinical pharmacology in medical school: student satisfaction and improved performance	Zgheib NK, Simaan JA, Sabra R.	Zgheib NK	J Clin Pharmacol	2011	F
48	PubMed	Comparing effectiveness of 3 learning strategies: simulation-based learning, problem-based learning, and standardized patients	Smithburger PL, Kane-Gill SL, Ruby CM, Seybert AL.	Smithburger PL	Simul Healthc	2012	F
49	PubMed	Use of journal clubs and book clubs in pharmacy education: A scoping review	Jones EP, Nelson NR, Thorpe CT, Rodgers PT, Carlson RB.	Jones EP	Curr Pharm Teach Learn	2022	F
50	PubMed	Availability of Didactic and Experiential Learning Opportunities in Veterinary Practice at US Pharmacy Programs	Elaimy C, Melton B, Davidson G, Persky A, Meyer E.	Elaimy C	Am J Pharm Educ	2022	F
51	PubMed	Using a course pilot in the development of an online problem-based learning (PBL) therapeutics course in a post-professional PharmD program	Nagge JJ, Killeen R, Jennings B.	Nagge JJ	Curr Pharm Teach Learn	2018	F
52	PubMed	Education debate: clinical diagnostic reasoning	Boyd GW.	Boyd GW	Intern Med J	2011	F
53	PubMed	Incorporating Health Information Technology and Pharmacy Informatics in a Pharmacy Professional Didactic Curriculum -with a Team-based Learning Approach	Hincapie AL, Cutler TW, Fingado AR.	Hincapie AL	Am J Pharm Educ	2016	F
54	PubMed	Problem-based learning: an exploration of student opinions on its educational role in one UK pharmacy undergraduate curriculum	Wright D, Wickham J, Sach T.	Wright D	Int J Pharm Pract	2014	F
55	PubMed	Team-Based Learning Experiences of Fourth-Year Pharmacy Students in a South African University	Eksteen MJ, Reitsma GM, Swart SB, Fourie E.	Eksteen MJ	Am J Pharm Educ	2018	F
56	PubMed	Students' attitudes toward integrating problem-based learning into a D.D.S. pharmacology curriculum	Gregson K, Romito LM, Garetto LP.	Gregson K	J Dent Educ	2010	F
57	PubMed	Implementation and refinement of a problem-based learning model: a ten-year experience	Ross LA, Crabtree BL, Theilman GD, Ross BS, Cleary JD, Byrd HJ.	Ross LA	Am J Pharm Educ	2007	F
58	PubMed	Meeting pharmacy educational outcomes through effective use of the virtual simulation MyDispense	Mak V, Fitzgerald J, Holle L, Vordenberg SE, Kebodeaux C.	Mak V	Curr Pharm Teach Learn	2021	F
59	PubMed	Problem-based learning: panacea or cult?	Grover AK.	Grover AK	Trends Pharmacol Sci	2002	F
60	PubMed	Implementation and evaluation of problem-based video podcasts in an introductory pharmacokinetics course	Newsom L, Proctor R, Marshall LL, Liao TV.	Newsom L	Curr Pharm Teach Learn	2019	F
61	PubMed	Learning how to learn: Meta-learning strategies for the challenges of learning pharmacology	Alton S.	Alton S	Nurse Educ Today	2016	F
62	PubMed	Simulation-based learning versus problem-based learning in an acute care pharmacotherapy course	Seybert AL, Smithburger PL, Kobulinsky LR, Kane-Gill SL.	Seybert AL	Simul Healthc	2012	F
63	PubMed	Problem-based learning in consultation psychiatry	Yates WR, Gerdes TT.	Yates WR	Gen Hosp Psychiatry	1996	F
64	PubMed	A Preceptor competency framework for pharmacists. Part 2 of a 3-part series	Walter S, Mulherin K, Cox CD.	Walter S	Curr Pharm Teach Learn	2018	F
65	PubMed	Development and Initial Evaluation of an Advanced Pharmacy Practice Experience Readiness Assessment Plan	VanLangen KM, Schmidt KJ, Sohn M, Meny LM, Bright DR.	VanLangen KM	Am J Pharm Educ	2023	F
66	PubMed	Personal drug selection: problem-based learning in pharmacology: experience from a medical school in Nepal	Shankar PR, Palaian S, Gyawali S, Mishra P, Mohan L.	Shankar PR	PLoS One	2007	F
67	PubMed	Assessment of blended biochemistry classes based on massive open online courses and a "semi-flipped" learning environment	Ren G, Zeng J, Guan X, Zhuang P, Zhang P, Liu Z, Tian K.	Ren G	Biochem Mol Biol Educ	2022	F
68	PubMed	On the relationship between group functioning and study success in problem-based learning	Nieminen J, Sauri P, Lonka K.	Nieminen J	Med Educ	2006	F
69	PubMed	Pharmacy Education Crosses the Rubicon	Romanelli F, Rhoney DH, Black EP, Conway J, Kennedy DR.	Romanelli F	Am J Pharm Educ	2020	F
70	PubMed	Active-learning Strategies for Legal Topics and Substance Abuse in a Pharmacy Curriculum	Steinhardt SJ, Clark JE, Kelly WN, Hill AM.	Steinhardt SJ	Am J Pharm Educ	2017	F
71	PubMed	An active-learning strategies primer for achieving ability-based educational outcomes	Gleason BL, Peeters MJ, Resman-Targoff BH, Karr S, McBane S, Kelley K, Thomas T, Denetclaw TH.	Gleason BL	Am J Pharm Educ	2011	F
72	PubMed	Lessons from a cross-institutional online professional development pilot	Hughes JA, Martin T, Gladwell TD, Akiyode O, Purnell MC, Shahid M, Moultry AM, Rapp KI, Unonu J.	Hughes JA	Curr Pharm Teach Learn	2023	F
73	PubMed	Physical assessment experience in a problem-based learning course	Sherman JJ, Riche DM, Stover KR.	Sherman JJ	Am J Pharm Educ	2011	F
74	PubMed	Increased correlation coefficient between the written test score and tutors' performance test scores after training of tutors for assessment of medical students during problem-based learning course in Malaysia	Jaiprakash H, Min AK, Ghosh S.	Jaiprakash H	Korean J Med Educ	2016	F
75	PubMed	Using Artifacts and Qualitative Methodology to Explore Pharmacy Students' Learning Practices	Edwards R, I'Anson J.	Edwards R	Am J Pharm Educ	2020	F
76	PubMed	Introducing problem-based learning into a Canadian-accredited Middle Eastern educational setting	Nasr ZG, Wilby KJ.	Nasr ZG	Curr Pharm Teach Learn	2017	F
77	PubMed	Indicators, influences, and changes in professional identity formation in early experiential learning in community pharmacy	Kennie-Kaulbach N, Gormley H, Davies H, Whelan AM, Framp H, Price S, Janke KK.	Kennie-Kaulbach N	Curr Pharm Teach Learn	2023	F
78	PubMed	Implementation of an Active-Learning Laboratory on Pharmacogenetics	Powers KE, Buffington TM, Contaifer D Jr, Wijesinghe DS, Donohoe KL.	Powers KE	Am J Pharm Educ	2019	F
79	PubMed	[Interdisciplinary Subject "Yakugaku Nyumon" for First-year Students Constructed with Lectures and Problem-based Learning]	Yamaki K, Ueda M, Ueda K, Emoto N, Mizutani N, Ikeda K, Yagi K, Tanaka M, Habu Y, Nakayama Y, Takeda N, Moriwaki K, Kitagawa S.	Yamaki K	Yakugaku Zasshi	2016	F
80	PubMed	Prospective measurement of a problem-based learning course sequence	Dolder CR, Olin JL, Alston GL.	Dolder CR	Am J Pharm Educ	2012	F
81	PubMed	Research, Perspectives, and Recommendations on Implementing the Flipped Classroom	Rotellar C, Cain J.	Rotellar C	Am J Pharm Educ	2016	F
82	PubMed	Addressing competencies for the future in the professional curriculum	Jungnickel PW, Kelley KW, Hammer DP, Haines ST, Marlowe KF.	Jungnickel PW	Am J Pharm Educ	2009	F
83	PubMed	A Scoping Review of Active-Learning Strategies for Teaching Social Determinants of Health in Pharmacy	Kiles T, Jasmin H, Nichols B, Haddad R, Renfro CP.	Kiles T	Am J Pharm Educ	2020	F
84	PubMed	Engaging Postgraduate Students Undertaking Clinical Pharmacology Using GoSoapBox for Problem-Based Learning	Sika-Paotonu D, Robinson B, Maling T.	Sika-Paotonu D	J Nurs Educ	2017	F
85	PubMed	Paper-based versus digital-based learning among undergraduate medical, nursing and pharmaceutical students in Japan: a cross-sectional study	Yamada M, Sekine M, Tatsuse T.	Yamada M	BMJ Open	2024	F
86	PubMed	A historical overview of IPPE program administrators' roles and responsibilities at US colleges and schools of pharmacy	Darbishire PL, Prichard AC, Devine PS.	Darbishire PL	Curr Pharm Teach Learn	2023	F
87	PubMed	Factors affecting pharmacology learning in integrated PBL in diverse medical students: a mixed methods study	Nicolaou SA, Televantou I, Papageorgiou A, Albert AP, Hitchings AW, McCrorie P, Nicolaou P.	Nicolaou SA	BMC Med Educ	2024	F
88	PubMed	Academic performance among pharmacy students using virtual vs. face-to-face team-based learning	Shoair OA.	Shoair OA	Ann Med	2024	F
89	PubMed	Curriculum mapping of accredited pharmacy programs in the United States	Talasaz AH, Donohoe KL, Van Tassell B; VCU Curriculum Investigators; Truong A, Shaunak A, Wayne A, Brenner A, Cherian B, Long B, Clemons B, Cason C, Hoang CC, Tran C, Dent D, Quinn E, Allegra AG, Price G, Sharp H, Nguyen H, Gomez J, Hodge J, Lai J, Everett J, Hunt J, Zhang J, Zhang J, Hsu J, Bowles K, Rowe K, Loch K, Han K, Reid K, So L, Noble M, Puryear M, Dance M, Bland M, LaPorte M, Lowe N, Di…	Talasaz AH	Curr Pharm Teach Learn	2023	F
90	PubMed	Engaging Students in Searching the Literature	Shannon C.	Shannon C	Med Ref Serv Q	2019	F
91	PubMed	Current Practices in Global/International Advanced Pharmacy Practice Experiences: Home/Host Country or Site/Institution Considerations	Alsharif NZ, Dakkuri A, Abrons JP, Williams D, Ombengi DN, Zheng H, Al-Dahir S, Tofade T, Gim S, O'Connell MB, Ratka A, Dornblaser E.	Alsharif NZ	Am J Pharm Educ	2016	F
92	PubMed	The impact of problem-based learning on students' perceptions of preparedness for advanced pharmacy practice experiences	Hogan S, Lundquist LM.	Hogan S	Am J Pharm Educ	2006	F
93	PubMed	Teaching Communication Skills to Medical and Pharmacy Students Through a Blended Learning Course	Hess R, Hagemeier NE, Blackwelder R, Rose D, Ansari N, Branham T.	Hess R	Am J Pharm Educ	2016	F
94	PubMed	[Influence on Learning of a Collaborative Learning Method Comprising the Jigsaw Method and Problem-based Learning (PBL)]	Takeda K, Takahashi K, Masukawa H, Shimamori Y.	Takeda K	Yakugaku Zasshi	2017	F
95	PubMed	Curriculum integration of virtual patients	Dahri K, MacNeil K, Chan F, Lamoureux E, Bakker M, Seto K, Yeung J.	Dahri K	Curr Pharm Teach Learn	2019	F
96	PubMed	The effects of an active learning mechanism on cognitive load and learning achievement: A new approach for pharmacology teaching to Taiwanese nursing students	Yiin SJ, Chern CL.	Yiin SJ	Nurse Educ Today	2023	F
97	PubMed	A variable structure, less resource intensive modification of problem-based learning for pharmacology instruction to health science students	Lubawy W, Brandt B.	Lubawy W	Naunyn Schmiedebergs Arch Pharmacol	2002	F
98	PubMed	Team-based learning to improve learning outcomes in a therapeutics course sequence	Bleske BE, Remington TL, Wells TD, Dorsch MP, Guthrie SK, Stumpf JL, Alaniz MC, Ellingrod VL, Tingen JM.	Bleske BE	Am J Pharm Educ	2014	F
99	PubMed	Prevalence and characteristics of pharmacies owned and operated by schools of pharmacy in the United States	Nathan JP, Grossman S, Zerilli T, Pace A.	Nathan JP	Curr Pharm Teach Learn	2018	F
100	PubMed	Effect of students' learning styles on classroom performance in problem-based learning	Alghasham AA.	Alghasham AA	Med Teach	2012	F
101	PubMed	Evaluation of the effectiveness of progressive disclosure questions as an assessment tool for knowledge and skills in a problem based learning setting among third year medical students at The University of The West Indies, Trinidad and Tobago	Vuma S, Sa B.	Vuma S	BMC Res Notes	2015	F
102	PubMed	Impact of a problem-based learning elective on performance in non-problem-based learning required courses	Waite LH, Smith MA, McGiness TP.	Waite LH	Curr Pharm Teach Learn	2020	F
103	PubMed	Comparing team-based and mixed active-learning methods in an ambulatory care elective course	Zingone MM, Franks AS, Guirguis AB, George CM, Howard-Thompson A, Heidel RE.	Zingone MM	Am J Pharm Educ	2010	F
104	PubMed	A Study of Layered Learning in Oncology	Bates JS, Buie LW, Lyons K, Rao K, Pinelli NR, McLaughlin JE, Roth MT.	Bates JS	Am J Pharm Educ	2016	F
105	PubMed	[Effects of implementation of problem-based learning tutorials on fifth-year pharmacy students and future issues]	Sato A, Morone M, Azuma Y.	Sato A	Yakugaku Zasshi	2011	F
106	PubMed	[Verification of Learning Effects by Team-based Learning]	Ono SI, Ito Y, Ishige K, Inokuchi N, Kosuge Y, Asami S, Izumisawa M, Kobayashi H, Hayashi H, Suzuki T, Kishikawa Y, Hata H, Kose E, Tabata KI.	Ono SI	Yakugaku Zasshi	2017	F
107	PubMed	Exploration of changes in pharmacy students' perceptions of and attitudes towards professionalism: outcome of a community pharmacy experiential learning programme in Taiwan	Huang YM, Chan HY, Lee PI, Tang YW, Chiou TW, Liu KCSC, Ho YF.	Huang YM	BMC Med Educ	2022	F
108	PubMed	In-person and online escape rooms for individual and team-based learning in health professions library instruction	Helbing RR, Lapka S, Richdale K, Hatfield CL.	Helbing RR	J Med Libr Assoc	2022	F
109	PubMed	A Web-based e-learning course: integration of pathophysiology into pharmacology	Tse MM, Lo LW.	Tse MM	Telemed J E Health	2008	F
110	PubMed	Teaching pharmacology to medical students in an integrated problem-based learning curriculum: an Australian perspective	Woodman OL, Dodds AE, Frauman AG, Mosepele M.	Woodman OL	Acta Pharmacol Sin	2004	F
111	PubMed	[Development of new problem-based learning to promote problem-solving ability in therapeutics at Meijo University]	Katoh M, Ohtsu F, Nagamatsu T, Nadai M.	Katoh M	Yakugaku Zasshi	2010	F
112	PubMed	Flipped Classroom: A Concept for Engaging Medical Students in Learning	Singh K, Mahajan R, Gupta P, Singh T.	Singh K	Indian Pediatr	2018	F
113	PubMed	Interactive web-based learning modules prior to general medicine advanced pharmacy practice experiences	Isaacs AN, Walton AM, Nisly SA.	Isaacs AN	Am J Pharm Educ	2015	F
114	PubMed	Seeing the wood for the trees: approaches to teaching and assessing clinical pharmacology and therapeutics in a problem-based learning course	Azer SA, Frauman AG.	Azer SA	Ann Acad Med Singap	2008	F
115	PubMed	Instructional educational games in pharmacy experiential education: a quasi-experimental assessment of learning outcomes, students' engagement and motivation	Dabbous M, Sakr F, Safwan J, Akel M, Malaeb D, Rahal M, Kawtharani A.	Dabbous M	BMC Med Educ	2023	F
116	PubMed	Interprofessional Education Within a Pilot HIV-Care Elective Course	Pittenger AL, Goodroad B, Nicol M, Durgin EN, Eveland L, Kaiser R, Benbenek M, Benson N, Rybicki S.	Pittenger AL	Am J Pharm Educ	2019	F
117	PubMed	Implementation and lessons learned from a mock trial as a teaching-learning and assessment activity	Rosenberg E, Truong HA, Hsu SY, Taheri R.	Rosenberg E	Curr Pharm Teach Learn	2018	F
118	PubMed	Reflection on the development of a patient case in twine	Nohria R, Kang J, Belen JM.	Nohria R	Curr Pharm Teach Learn	2021	F
119	PubMed	Evaluation of multiple active learning strategies in a pharmacology course	Sumanasekera W, Turner C, Ly K, Hoang P, Jent T, Sumanasekera T.	Sumanasekera W	Curr Pharm Teach Learn	2020	F
120	PubMed	Problem-based learning implementation in an intensive course of anaesthesiology: a preliminary report on residents' cognitive performance and perceptions of the educational environment	de Oliveira Filho GR, Schonhorst L.	de Oliveira Filho GR	Med Teach	2005	F
121	PubMed	Escape the Pharmacy: An Active Learning Strategy for the Nursing Pharmacology Classroom	Hadenfeldt CJ, Naylor HM, Aufdenkamp MA.	Hadenfeldt CJ	Nurs Educ Perspect	2021	F
122	PubMed	Student experiences of problem-based learning in pharmacy: conceptions of learning, approaches to learning and the integration of face-to-face and on-line activities	Ellis RA, Goodyear P, Brillant M, Prosser M.	Ellis RA	Adv Health Sci Educ Theory Pract	2008	F
123	PubMed	Teaching pharmacy students a systematic approach to medication order verification	Dupree LH, Schmittgen J, Taylor TH Jr.	Dupree LH	Curr Pharm Teach Learn	2022	F
124	PubMed	The influence of tutor qualification on the process and outcome of learning in a problem-based course of basic medical pharmacology	Matthes J, Marxen B, Linke RM, Antepohl W, Coburger S, Christ H, Lehmacher W, Herzig S.	Matthes J	Naunyn Schmiedebergs Arch Pharmacol	2002	F
125	PubMed	Third-Party Onboarding Organizations as Gatekeepers for Student Placement Decisions	Danielson J, Kraus C, Jefferson CG, Cleven AJ, Rice LE, O'Sullivan TA.	Danielson J	Am J Pharm Educ	2018	F
126	PubMed	Utilization of active learning approaches in medicinal chemistry and subsequent correlations with North American Licensure Examination and Pharmacy Curriculum Outcomes Assessment scores	Gupta D, Smith MM, Tromp K.	Gupta D	Curr Pharm Teach Learn	2021	F
127	PubMed	Problem-based learning: a strategic learning system design for the education of healthcare professionals in the 21st century	Gwee MC.	Gwee MC	Kaohsiung J Med Sci	2009	F
128	PubMed	Admission type is a paradoxical predictor of performance in problem-based learning courses	Riche DM, Stover KR, Theilman GD, Pittman JR.	Riche DM	Curr Pharm Teach Learn	2019	F
129	PubMed	Modified problem-based learning in pharmacology	Hudec R, Tisonova J, Bozekova L, Wawruch M, Kriska M, Kristova V.	Hudec R	Bratisl Lek Listy	2009	F
130	PubMed	Redesigning a Pharmacology Course to Promote Active Learning	Kennedy DR.	Kennedy DR	Am J Pharm Educ	2019	F
131	PubMed	Using communities of practice as a lens for exploring experiential pharmacy learning in general practice: Are communities of practice the way forward in changing the training culture in pharmacy?	Hindi AMK, Willis SC, Schafheutle EI.	Hindi AMK	BMC Med Educ	2022	F
132	PubMed	Avatar-assisted case studies	Anderson JK, Page AM, Wendorf DM.	Anderson JK	Nurse Educ	2013	F
133	PubMed	[Current state of training in pharmacy education using a problem-based learning/tutorial model with simulated patients and standardized patients at National University Corporation]	Irie T, Nitta A, Akaike A.	Irie T	Yakugaku Zasshi	2012	F
134	PubMed	Problem- vs. lecture-based pharmacology teaching in a German medical school	Michel MC, Bischoff A, Zu Heringdorf M, Neumann D, Jakobs KH.	Michel MC	Naunyn Schmiedebergs Arch Pharmacol	2002	F
135	PubMed	Designing and Evaluating an Interprofessional Experiential Course Series Involving Medical and Pharmacy Students	Rotz ME, Dueñas GG, Zanoni A, Grover AB.	Rotz ME	Am J Pharm Educ	2016	F
136	PubMed	Students' assessment of problems in a problem-based learning pharmacology course	Marin-Campos Y, Mendoza-Morales L, Navarro-Hernández JA.	Marin-Campos Y	Adv Health Sci Educ Theory Pract	2004	F
137	PubMed	Development of innovative teaching materials: clinical pharmacology problem-solving (CPPS) units: comparison with patient-oriented problem-solving units and problem-based learning--a 10-year review	Lathers CM, Smith CM.	Lathers CM	J Clin Pharmacol	2002	F
138	PubMed	Pharmacotherapeutic education through problem based learning and its impact on cognitive and motivational attitude of Indian students	Chandra D, Sharma S, Sethi G, Dkhar S.	Chandra D	Eur J Clin Pharmacol	1996	F
139	PubMed	An Integrated Dyspepsia Module for First-year Pharmacy Students	De Matteis CI, Randall MD, Harvey EJ, Morris A, Winkler GS, Boardman HF.	De Matteis CI	Am J Pharm Educ	2019	F
140	PubMed	Inter-rater Reliability of a Clinical Documentation Rubric Within Pharmacotherapy Problem-Based Learning Courses	Villa KR, Sprunger TL, Walton AM, Costello TJ, Isaacs AN.	Villa KR	Am J Pharm Educ	2020	F
141	PubMed	APPE unreadiness - The other side of the coin	Yu F, Reid S, Smith W, Ochoa P.	Yu F	Curr Pharm Teach Learn	2024	F
142	PubMed	Development and implementation of an interprofessional pharmacotherapy learning experience during an advanced pharmacy practice rotation in primary care	Patel K, Desai U, Paladine H.	Patel K	Curr Pharm Teach Learn	2018	F
143	PubMed	Utilizing Game-Based Learning in Literature Searching Instruction for Pharmacy Students	Whitney R, Wisniewski CS.	Whitney R	Am J Pharm Educ	2024	F
144	PubMed	Team teaching with pharmacy practice and pharmaceutics faculty in a nonsterile compounding laboratory course to increase student problem-solving skills	Caldas LM, Matulewicz AT, Koenig RA, Wei X, Hindle M, Donohoe KL.	Caldas LM	Curr Pharm Teach Learn	2020	F
145	PubMed	Using a WWW-based module for problem-based learning in a cardiovascular pharmacology course	Cracowski JL, Perault-Pochat MC, Stanke-Labesque F, Vandel B, Bessard G.	Cracowski JL	Acad Med	2001	F
146	PubMed	Experiential education for the deaf or hard of hearing learner in a pharmacy curriculum	Soucie J, Vandervoort L, Adkins LE, Miller S.	Soucie J	Curr Pharm Teach Learn	2021	F
147	PubMed	A model for self-directed problem-based learning for renal therapeutics	Strohfeldt K, Grant DT.	Strohfeldt K	Am J Pharm Educ	2010	F
148	PubMed	A multiyear analysis of team-based learning in a pharmacotherapeutics course	Johnson JF, Bell E, Bottenberg M, Eastman D, Grady S, Koenigsfeld C, Maki E, Meyer K, Phillips C, Schirmer L.	Johnson JF	Am J Pharm Educ	2014	F
149	PubMed	Pharmacology Course Redesign Using High-Impact Practices	Jane Collins M, McLain NE.	Jane Collins M	J Nurs Educ	2021	F
150	PubMed	Development of an Entrustment-Supervision Assessment Tool for Pharmacy Experiential Education Using Stakeholder Focus Groups	Jarrett JB, Goliak KL, Haines ST, Trolli E, Schwartz A.	Jarrett JB	Am J Pharm Educ	2022	F
151	PubMed	Dynamic Interplay of Pharmacy Learners During a Solid Organ Transplantation Learning Experience	Sin JH, Li H, Jandovitz N, King M, Tsapepas DS.	Sin JH	J Pharm Pract	2018	F
152	PubMed	Pharmacology education: a theoretical framework of applied pharmacology and therapeutics	Banning M.	Banning M	Nurse Educ Today	2003	F
153	PubMed	The Student Engagement Effect of Team-Based Learning on Student Pharmacists	Carpenter RE, Silberman D, Takemoto JK.	Carpenter RE	Am J Pharm Educ	2022	F
154	PubMed	Quantitative assessment of assisted problem-based learning in a pharmaceutics course	Romero RM, Eriksen SP, Haworth IS.	Romero RM	Am J Pharm Educ	2010	T
155	PubMed	Student Performance on Graded Versus Ungraded Readiness Assurance Tests in a Team-Based Learning Elective	Eudaley ST, Farland MZ, Melton T, Brooks SP, Heidel RE, Franks AS.	Eudaley ST	Am J Pharm Educ	2022	F
156	PubMed	Scottish pharmacists' perceptions and experiences of a practice-based small group learning pilot: a qualitative study	Cunningham DE, Zlotos L, Power A.	Cunningham DE	Educ Prim Care	2014	F
157	PubMed	Comparing effectiveness of high-fidelity human patient simulation vs case-based learning in pharmacy education	Lee Chin K, Ling Yap Y, Leng Lee W, Chang Soh Y.	Lee Chin K	Am J Pharm Educ	2014	F
158	PubMed	Education on prescribing for older patients in the Netherlands: a curriculum mapping	Keijsers CJ, de Wit JE, Tichelaar J, Brouwers JR, de Wildt DJ, de Vries PG, Jansen PA.	Keijsers CJ	Eur J Clin Pharmacol	2015	F
159	PubMed	A comparison of student outcomes following problem-based learning instruction versus traditional lecture learning in a graduate pharmacology course	Miller SK.	Miller SK	J Am Acad Nurse Pract	2003	F
160	PubMed	Learning clinical skills through audiovisual aids embedded in electronic-PBL sessions in undergraduate medical curriculum: perception and performance	Arain SA, Afsar NA, Rohra DK, Zafar M.	Arain SA	Adv Physiol Educ	2019	F
161	PubMed	The impact of using virtual patients in preclinical pharmacology teaching	Nicolaou PA, El Saifi M.	Nicolaou PA	Adv Physiol Educ	2020	F
162	PubMed	Online teaching and learning of a pharmacy curriculum designed for active learning and professional skills development - A report of students' perceptions and learning experience in two international campuses	Caliph SM, Lee CY.	Caliph SM	Curr Pharm Teach Learn	2024	F
163	PubMed	Application of symptom-based mind mapping combined with PBL teaching method in emergency trauma standardized resident training in MDT model	Xu ZW, Liu NN, Zhang JL, Wu XS, Chen J, Chang JW, Ding BC, Wu YN, Wang JP, Chen WD, Wang XY.	Xu ZW	Medicine (Baltimore)	2022	F
164	PubMed	Integrating synapse, muscle contraction, and autonomic nervous system game: effect on learning and evaluation of students' opinions	Cardozo LT, Castro AP, Guimarães AF, Gutierrez LLP, Montrezor LH, Marcondes FK.	Cardozo LT	Adv Physiol Educ	2020	F
165	PubMed	Problem-based learning students' views on pharmacology lectures at UNITRA medical school	Dambisya YM.	Dambisya YM	Med Educ	2001	F
166	PubMed	A puzzle used to teach the cardiac cycle	Marcondes FK, Moura MJ, Sanches A, Costa R, de Lima PO, Groppo FC, Amaral ME, Zeni P, Gaviao KC, Montrezor LH.	Marcondes FK	Adv Physiol Educ	2015	F
167	PubMed	A lesson in clinical reasoning for the pharmacy preceptor	Sylvia LM.	Sylvia LM	Am J Health Syst Pharm	2019	F
168	PubMed	Assessing Students' Satisfaction with a Redesigned Pharmacology Course Series	Brandl K, Schneid SD, Tsunoda SM, Awdishu L.	Brandl K	Am J Pharm Educ	2019	F
169	PubMed	Assessment of Educational Needs and Design of a Preceptor Development Program for Health Professional Education Programs in Qatar	Mukhalalati B, Awaisu A, Elshami S, Paravattil B, Zolezzi M, Abu-Hijleh M, Moslih-Almoslih A, Carr A, Bawadi H, Romanowski M, Almahasneh R, Bacha R.	Mukhalalati B	J Contin Educ Health Prof	2022	F
170	PubMed	An open randomized controlled study comparing an online text-based scenario and a serious game by Belgian and Swiss pharmacy students	Berger J, Bawab N, De Mooij J, Sutter Widmer D, Szilas N, De Vriese C, Bugnon O.	Berger J	Curr Pharm Teach Learn	2018	F
171	PubMed	Determining Indicators of High-Quality Application Activities for Team-Based Learning	Janke KK, Bechtol RA, James S, Lepp G, Moote R, Clapp P.	Janke KK	Am J Pharm Educ	2019	F
172	PubMed	Bringing Clinical Context to the Classroom in Nursing Pharmacology: A Case Study	Mauldin B.	Mauldin B	Nurs Educ Perspect	2023	F
173	PubMed	Students perceive skills learned in pre-clerkship PBL valuable in core clinical rotations	Margolius SW, Papp KK, Altose MD, Wilson-Delfosse AL.	Margolius SW	Med Teach	2020	F
174	PubMed	Effect of pharmacy practice program on pharmacy student learning, satisfaction, and efficiency: assessment of introductory pharmacy practice course	Zeitoun AA, El Zein HL, Zeineddine MM.	Zeitoun AA	J Pharm Pract	2014	F
175	PubMed	An objective structured clinical examination to assess problem-based learning	Salinitri FD, O'Connell MB, Garwood CL, Lehr VT, Abdallah K.	Salinitri FD	Am J Pharm Educ	2012	F
176	PubMed	Exploring virtual reality as a platform for distance team-based learning	Coyne L, Takemoto JK, Parmentier BL, Merritt T, Sharpton RA.	Coyne L	Curr Pharm Teach Learn	2018	F
177	PubMed	[Acquiring Science English: A Plan and System Are Needed]	Foong FW.	Foong FW	Yakugaku Zasshi	2018	F
178	PubMed	Interprofessional education through a telehealth team based learning exercise focused on pharmacogenomics	Quesnelle KM, Bright DR, Salvati LA.	Quesnelle KM	Curr Pharm Teach Learn	2018	F
179	PubMed	Curriculum renewal: Alignment of introductory pharmacy practice experiences with didactic course content	Nuffer W, Botts S, Franson K, Gilliam E, Knutsen R, Nuffer M, O'Brien E, Saseen J, Thompson M, Vande Griend J, Willis R.	Nuffer W	Curr Pharm Teach Learn	2017	F
180	PubMed	Portfolio use and practices in US colleges and schools of pharmacy	Skrabal MZ, Turner PD, Jones RM, Tilleman JA, Coover KL.	Skrabal MZ	Am J Pharm Educ	2012	F
181	PubMed	Medical apps used during advanced pharmacy practice experiences	Donohoe KL, Matulewicz AT, Alotaibi FM, Ogbonna KC.	Donohoe KL	Curr Pharm Teach Learn	2018	F
182	PubMed	A model for small-group problem-based learning in a large class facilitated by one instructor	Nicholl TA, Lou K.	Nicholl TA	Am J Pharm Educ	2012	F
183	PubMed	Using a Novel Student-centered Teaching Method to Improve Pharmacy Student Learning	Meng X, Yang L, Sun H, Du X, Yang B, Guo H.	Meng X	Am J Pharm Educ	2019	F
184	PubMed	Problem-based learning in a multidisciplinary group enhances clinical decision making by medical students: a randomized controlled trial	Nango E, Tanaka Y.	Nango E	J Med Dent Sci	2010	F
185	PubMed	The pharmacology of immunosuppression	Zdanowicz MM.	Zdanowicz MM	Am J Pharm Educ	2009	F
186	PubMed	A Qualitative Exploration of ACPE Standard 4 Key Elements From the Perspective of Student Pharmacists	Murry LT, Murry JS, Pick A, Witry MJ.	Murry LT	Am J Pharm Educ	2023	F
187	PubMed	Short- and Long-Term Influences of Flipped Classroom Teaching in Physiology Course on Medical Students' Learning Effectiveness	Ji M, Luo Z, Feng D, Xiang Y, Xu J.	Ji M	Front Public Health	2022	F
188	PubMed	Pharmacy student involvement in student-run free clinics in the United States	Mohammed D, Turner K, Funk K.	Mohammed D	Curr Pharm Teach Learn	2018	F
189	PubMed	[Development of integrated clinical abilities by simulated patient assisted problem-based learning tutorial]	Norose T.	Norose T	Yakugaku Zasshi	2013	F
190	PubMed	Experiential Pharmacy Education During a Pandemic: Lessons Learned	Early NK, Callas A, Sarbacker GB, Bouwmeester CJ, Bartucca MA.	Early NK	Sr Care Pharm	2021	F
191	PubMed	Impact of a team-based learning drug misuse education training program on student pharmacists' confidence	Anderson SM, Geyer S, Cailor SM, Chen AMH.	Anderson SM	Curr Pharm Teach Learn	2019	F
192	PubMed	How Preceptors Support Pharmacy Learner Professional Identity Formation	Kennie-Kaulbach N, Cooley J, Williams C, Riley B, Anksorus H, O'Sullivan TA.	Kennie-Kaulbach N	Am J Pharm Educ	2024	F
193	PubMed	Student perceptions and learning outcomes of blended learning in a massive first-year core physiology for allied health subjects	Page J, Meehan-Andrews T, Weerakkody N, Hughes DL, Rathner JA.	Page J	Adv Physiol Educ	2017	F
194	PubMed	[The Synergistic Effect of Problem-based Learning Combined with the Jigsaw Method in a Pharmacotherapy Course]	Ohtsu F, Nagamatsu T, Nadai M, Hasegawa Y, Goto N.	Ohtsu F	Yakugaku Zasshi	2016	F
195	PubMed	High-fidelity simulation versus case-based tutorial sessions for teaching pharmacology: Convergent mixed methods research investigating undergraduate medical students' performance and perception	Kaddoura R, Faraji H, Otaki F, Radhakrishnan R, Stanley A, Paulus A, Jackson L, Al Jayyousi R, Mascarenhas S, Sudhir M, Alfroukh J, Ghelani H, Azar AJ, Khamis AH, Jan RK.	Kaddoura R	PLoS One	2024	F
196	PubMed	A novel experiential work-based learning model in paediatric secondary care using entrustable professional activities to develop clinical knowledge and communication skills	Davidson D, Vasey N, Mundell A, Richardson CL, Rathbone AP.	Davidson D	Curr Pharm Teach Learn	2024	F
197	PubMed	Teaching clinical reasoning and problem-solving skills using human patient simulation	Vyas D, Ottis EJ, Caligiuri FJ.	Vyas D	Am J Pharm Educ	2011	F
198	PubMed	Do fourth year pharmacy students use Facebook to form workplace-based learning peer groups during rotations?	Phillips J, Gettig J, Goliak K, Allen S, Fjortoft N.	Phillips J	Curr Pharm Teach Learn	2017	F
199	PubMed	A consortium's approach to developing an EPA-based community IPPE curriculum	McDowell L, Hamrick J, Wickman J, Fetterman J, Brooks K.	McDowell L	Curr Pharm Teach Learn	2023	F
200	PubMed	Flipping Content to Improve Student Examination Performance in a Pharmacogenomics Course	Munson A, Pierce R.	Munson A	Am J Pharm Educ	2015	F
201	PubMed	The Use of Building Blocks to Teach Communication and Social Skills to First-year Pharmacy Students	Lee SWH, Saw PS.	Lee SWH	Am J Pharm Educ	2021	F
202	PubMed	Development and use of augmented reality models to teach medicinal chemistry	Smith C, Friel CJ.	Smith C	Curr Pharm Teach Learn	2021	F
203	PubMed	Active-learning assignments to integrate basic science and clinical course material	Marshall LL, Nykamp D.	Marshall LL	Am J Pharm Educ	2010	F
204	PubMed	[Advanced curriculum for clinical assessment and skill in new age pharmacist education]	Kiuchi Y, Masuda Y, Kamei D, Kogo M, Nakamura A.	Kiuchi Y	Yakugaku Zasshi	2013	F
205	PubMed	Problem-based learning in medical education: the Singapore hybrid	Gwee MC, Tan CH.	Gwee MC	Ann Acad Med Singap	2001	F
206	PubMed	Peer Instruction as an Alternative Active Learning Pedagogy Across the Pharmacy Curriculum	Straw AM, Cole JW, McGuire K.	Straw AM	Am J Pharm Educ	2023	F
207	PubMed	An innovative addition to team-based-learning pedagogy to enhance teaching and learning: Students' perceptions of team exams	Khansari PS, Coyne L.	Khansari PS	Curr Pharm Teach Learn	2018	F
208	PubMed	WHO guide to good prescribing is 25 years old: quo vadis?	Tichelaar J, Richir MC, Garner S, Hogerzeil H, de Vries TPGM.	Tichelaar J	Eur J Clin Pharmacol	2020	F
209	PubMed	[Jigsaw Method Is Used to Promote a First Year-student's Understanding of Integrated Subjects at Kobe Pharmaceutical University]	Kodama N, Koyama J.	Kodama N	Yakugaku Zasshi	2016	F
210	PubMed	Long-term follow up of factual knowledge after a single, randomised problem-based learning course	Herzig S, Linke RM, Marxen B, Börner U, Antepohl W.	Herzig S	BMC Med Educ	2003	F
211	PubMed	Learning of medical pharmacology via innovation: a personal experience at McMaster and in Asia	Kwan CY.	Kwan CY	Acta Pharmacol Sin	2004	F
212	PubMed	A psychopharmacology course for psychiatry residents utilizing active-learning and residents-as-teachers to develop life-long learning skills	Muzyk AJ, White CD, Kinghorn WA, Thrall GC.	Muzyk AJ	Acad Psychiatry	2013	F
213	PubMed	An interprofessional clinical toxicology advanced pharmacy practice experience	Clinard VB, Kearney TE, Repplinger DJ, Smollin CG, Youmans SL.	Clinard VB	Curr Pharm Teach Learn	2019	F
214	PubMed	Progress and assessment of a contextualized teaching session of pharmacology	Charfi R, Ben Hamida E, Klouz A, Trabelsi S, Loueslati MH.	Charfi R	Tunis Med	2018	F
215	PubMed	Interprofessional objective structured teaching exercise (iOSTE) to train preceptors	McCutcheon LRM, Whitcomb K, Cox CD, Klein MS, Burley H, Youngblood T, Raehl C.	McCutcheon LRM	Curr Pharm Teach Learn	2017	F
216	PubMed	Development, implementation and perceived benefits of student pharmacist learning experiences in transitions of care	Taylor H, Englin EF, Gubbins PO.	Taylor H	Curr Pharm Teach Learn	2019	F
217	PubMed	The applicability of a validated team-based learning student assessment instrument to assess United Kingdom pharmacy students' attitude toward team-based learning	Nation LM, Tweddell S, Rutter P.	Nation LM	J Educ Eval Health Prof	2016	F
218	PubMed	Evaluation of a Flipped Examination Model Implemented in a Final-Year Undergraduate Pharmacotherapeutics Course	Saba M, Metry I, Lucas C, Saini B.	Saba M	Am J Pharm Educ	2019	F
219	PubMed	[Introduction and Evaluation of an Integrated Program to Develop Pharmacotherapeutic Management Skills]	Yamashita M, Norose T, Hayakawa T.	Yamashita M	Yakugaku Zasshi	2016	F
220	PubMed	Integration of computer-simulated practical exercises into undergraduate medical pharmacology education at Mulungushi University, Zambia	Ezeala CC.	Ezeala CC	J Educ Eval Health Prof	2020	F
221	PubMed	Assessment of a simulated contraceptive prescribing activity for pharmacy students	Lynch SE, Griffin BL, Vest KM.	Lynch SE	Curr Pharm Teach Learn	2018	F
222	PubMed	Preceptor Perceptions of Pharmacy Student Performance Before and After a Curriculum Transformation	Forrester CA, Lee DS, Hon E, Lim KY, Brock TP, Malone DT, Furletti SG, Lyons KM.	Forrester CA	Am J Pharm Educ	2023	F
223	PubMed	An elective course to engage pharmacy students in research activities	Ramsauer VP.	Ramsauer VP	Am J Pharm Educ	2011	F
224	PubMed	Alternate methods of teaching psychopharmacology	Zisook S, Benjamin S, Balon R, Glick I, Louie A, Moutier C, Moyer T, Santos C, Servis M.	Zisook S	Acad Psychiatry	2005	F
225	PubMed	Evaluation of a Modified Debate Exercise Adapted to the Pedagogy of Team-Based Learning	Viswesh V, Yang H, Gupta V.	Viswesh V	Am J Pharm Educ	2018	F
226	PubMed	Medical Literature Evaluation Education at US Schools of Pharmacy	O'Sullivan TA, Phillips J, Demaris K.	O'Sullivan TA	Am J Pharm Educ	2016	F
227	PubMed	Rational drug therapy education in clinical phase carried out by task-based learning	Bilge SS, Akyüz B, Ağrı AE, Özlem M.	Bilge SS	Indian J Pharmacol	2017	F
228	PubMed	Improved learning experience with modified case studies courses in a pharmacy curriculum	Lee J, Thomas SA, Cates DW, McGraw-Senat CM.	Lee J	Curr Pharm Teach Learn	2020	F
229	PubMed	[Designing the Annual Meeting and Active Learning System]	Kawamura K.	Kawamura K	Yakugaku Zasshi	2018	F
230	PubMed	Pharmacy students' performance and perceptions in a flipped teaching pilot on cardiac arrhythmias	Wong TH, Ip EJ, Lopes I, Rajagopalan V.	Wong TH	Am J Pharm Educ	2014	F
231	PubMed	Crossword puzzles improve learning of Palestinian nursing students about pharmacology of epilepsy: Results of a randomized controlled study	Shawahna R, Jaber M.	Shawahna R	Epilepsy Behav	2020	F
232	PubMed	Exploring an integrated curriculum in pharmacy: Students' perspectives on the experienced curriculum and pedagogies supporting integrative learning	Mawdsley A, Willis S.	Mawdsley A	Curr Pharm Teach Learn	2019	F
233	PubMed	Effectiveness of Journal Club Activities Versus Clinical Debate Activities in Pharmacy Experiential Education	Steuber T, Isaacs AN, Howard ML, Nisly SA.	Steuber T	Am J Pharm Educ	2022	F
234	PubMed	Using team-based learning in an endocrine module taught across two campuses	Letassy NA, Fugate SE, Medina MS, Stroup JS, Britton ML.	Letassy NA	Am J Pharm Educ	2008	F
235	PubMed	Empowering competence: A program-wide active learning framework for a pharmacy program	Al-Taweel D, Moreau P, Koshy S, Khedr MA, Nafee N, Al-Romaiyan A, Bayoud T, Alghanem SS, Al-Awadhi FH, Al-Haqan A, Al-Owayesh MS.	Al-Taweel D	Am J Pharm Educ	2024	F
236	PubMed	Problem-based learning: the Maastricht experience	Struijker Boudier HA, Smits JF.	Struijker Boudier HA	Trends Pharmacol Sci	2002	F
237	PubMed	Implementation of a virtual dispensing simulator to support US pharmacy education	Ferrone M, Kebodeaux C, Fitzgerald J, Holle L.	Ferrone M	Curr Pharm Teach Learn	2017	F
238	PubMed	Exploring Structures and Processes Supporting Interprofessional Education During Experiential Learning Placements for Student Pharmacists	Depasquale C, Arnold A, Cunningham S, Jacob SA, Boyter A, Portlock J, Power A, Addison B.	Depasquale C	Am J Pharm Educ	2024	F
239	PubMed	Quantity vs Quality in Experiential Education	Cox CD.	Cox CD	Am J Pharm Educ	2016	F
240	PubMed	Pharmacy student engagement, performance, and perception in a flipped satellite classroom	McLaughlin JE, Griffin LM, Esserman DA, Davidson CA, Glatt DM, Roth MT, Gharkholonarehe N, Mumper RJ.	McLaughlin JE	Am J Pharm Educ	2013	F
241	PubMed	An eight-year retrospective study in "flipped" pharmacokinetics courses	Persky AM, Dupuis RE.	Persky AM	Am J Pharm Educ	2014	F
242	PubMed	Evaluation of jigsaw collaborative learning strategy on students' learning of clinical pharmacokinetics of special populations	Chng HT, Ng HY, Teo Z, Liew SD, Gan MJS.	Chng HT	Curr Pharm Teach Learn	2024	F
243	PubMed	Advanced pharmacy practice experience students at the intersection of education and practice transformation	Smith MG, Turner C, Pennington S.	Smith MG	Curr Pharm Teach Learn	2020	F
244	PubMed	A Deeper Reflection on the Integration of the Pharmacists' Patient Care Process	O'Sullivan TA, Chen AMH, DiVall MV, Gonyeau MJ, Zavod R, Kiersma ME, Balogun A, Moser H.	O'Sullivan TA	Am J Pharm Educ	2024	F
245	PubMed	Countering vaccine misinformation: Designing a learning resource for healthcare workers in eight countries	Miller E, Michel A, Singh P, Limaye R.	Miller E	Vaccine	2024	F
246	PubMed	Descriptive Analysis of Pharmacy Students' Impressions on Virtual Interactive Case Software	Bravo MJ, So M, Natsheh C, Tait G, Austin Z, Cameron K.	Bravo MJ	Am J Pharm Educ	2019	F
247	PubMed	Communication Capacity Building through Pharmacy Practice Simulation	Fejzic J, Barker M, Hills R, Priddle A.	Fejzic J	Am J Pharm Educ	2016	F
248	PubMed	Student-directed interactive animation for learning cytochrome P450-mediated drug metabolism	Doyle J, Glass KC, Racz M, Teng J.	Doyle J	Curr Pharm Teach Learn	2018	F
249	PubMed	Design and activity evaluation of an Advanced-Introductory Pharmacy Practice Experience (aIPPE) course for assessment of student APPE-readiness	Gilliam E, Nuffer W, Thompson M, Vande Griend J.	Gilliam E	Curr Pharm Teach Learn	2017	F
250	PubMed	A Reflective Assignment Assessing Pharmacy Students' Interprofessional Collaborative Practice Exposure During Introductory Pharmacy Practice Experiences	Burkhardt C, Crowl A, Ramirez M, Long B, Shrader S.	Burkhardt C	Am J Pharm Educ	2019	F
251	PubMed	Promoting active learning of graduate student by deep reading in biochemistry and microbiology pharmacy curriculum	Peng R.	Peng R	Biochem Mol Biol Educ	2017	F
252	PubMed	A quantitative assessment of a medicinal chemistry problem-based learning sequence	Webster AA, Riggs RM.	Webster AA	Am J Pharm Educ	2006	F
253	PubMed	Impact of Novel Active-Learning Approaches Through iBooks and Gamification in a Reformatted Pharmacy Course	Dicks M, Romanelli F.	Dicks M	Am J Pharm Educ	2019	F
254	PubMed	Longitudinal Evaluation of the Healthy Living Assessment as an Experiential Learning Activity Provided On-Campus	Langran C, Alexander A, Donyai P.	Langran C	Am J Pharm Educ	2020	F
255	PubMed	The effects of problem-based learning integration in a course on rational drug use: a comparative study between two Croatian medical schools	Likic R, Vitezic D, Maxwell S, Polasek O, Francetic I.	Likic R	Eur J Clin Pharmacol	2009	F
256	PubMed	Study Behaviors Associated with Student Pharmacists' Academic Success in an Active Classroom Pharmacy Curriculum	McKeirnan KC, Colorafi K, Kim AP, Stewart AS, Remsberg CM, Vu M, Bray BS.	McKeirnan KC	Am J Pharm Educ	2020	F
257	PubMed	Effectiveness of three-dimensional visualisation on undergraduate nursing and midwifery students' knowledge and achievement in pharmacology: A mixed methods study	Hanson J, Andersen P, Dunn PK.	Hanson J	Nurse Educ Today	2019	F
258	PubMed	Impact of Team Formation Method on Student Team Performance Across Multiple Courses Incorporating Team-based Learning	Farland MZ, Feng X, Behar-Horenstein LS, Beck DE.	Farland MZ	Am J Pharm Educ	2019	F
259	PubMed	Evaluation of student achievement and educational outcomes	Williams PB, Lathers CM, Smith CM, Payer A, Volle RL.	Williams PB	J Clin Pharmacol	2001	F
260	PubMed	Assessing prescription writing skills of pre-clerkship medical students in a problem-based learning curriculum	Al Khaja KA, Handu SS, James H, Mathur VS, Sequeira RP.	Al Khaja KA	Int J Clin Pharmacol Ther	2005	F
261	PubMed	Leveraging an Implementation Fidelity Framework to Assess Quality in Experiential Education	Rhodes LA, Macary Weck Marciniak, Jacqueline McLaughlin, Nicole R Pinelli.	Rhodes LA	Am J Pharm Educ	2021	F
262	PubMed	A classroom-based patient case activity as a potential formative indicator of pre-advanced pharmacy practice experience readiness	Frankart LM, Matulewicz AT, Crane WBP, Patterson J, Bond R, Donohoe KL.	Frankart LM	Curr Pharm Teach Learn	2022	F
263	PubMed	Assessing the evidence based medicine educational needs of community pharmacy preceptors within an experiential program in Qatar	Paravattil B, El Sakrmy N, Shaar S.	Paravattil B	Curr Pharm Teach Learn	2018	F
264	PubMed	A Learner-led, Discussion-based Elective on Emerging Infectious Disease	Mathias C.	Mathias C	Am J Pharm Educ	2015	F
265	PubMed	Applying organ clearance concepts in a clinical setting	Duconge J.	Duconge J	Am J Pharm Educ	2008	F
266	PubMed	A Novel Teaching Tool Combined With Active-Learning to Teach Antimicrobial Spectrum Activity	MacDougall C.	MacDougall C	Am J Pharm Educ	2017	F
267	PubMed	Closing the Classroom Theory to Practice Gap by Simulating a Psychiatric Pharmacy Practice Experience	Pittenger AL, Dimitropoulos E, Foag J, Bishop D, Panizza S, Bishop JR.	Pittenger AL	Am J Pharm Educ	2019	F
268	PubMed	Reform of teaching and practice of the integrated teaching method BOPPPS-PBL in the course "clinical haematological test technique"	Feng X, Wu W, Bi Q.	Feng X	BMC Med Educ	2024	F
269	PubMed	[Implementation of bedside training and advanced objective structured clinical examination (OSCE) trial to learn and confirm about pharmacy clinical skills]	Tokunaga J, Takamura N, Ogata K, Setoguchi N, Sato K.	Tokunaga J	Yakugaku Zasshi	2013	F
270	PubMed	A simple instrument for the assessment of student performance in problem-based learning tutorials	Sim SM, Azila NM, Lian LH, Tan CP, Tan NH.	Sim SM	Ann Acad Med Singap	2006	F
271	PubMed	Creating an effective PBL case in oral and maxillofacial surgery at a Chinese dental school: a dental education primer	Zheng JW, Zhang SY, Yang C, Zhang ZY, Shen GF.	Zheng JW	J Dent Educ	2011	F
272	PubMed	Using Hand Signs to Teach HIV Medications	Spencer C, Bandy K.	Spencer C	Am J Pharm Educ	2018	F
273	PubMed	Application of Absorb-Do-Connect learning framework to foster experiential, practice, and career-ready learners	Portillo E, Gallimore CE.	Portillo E	Curr Pharm Teach Learn	2020	F
274	PubMed	Assessment of a Scholars Program Designed to Enhance Pharmacy Students' Competitiveness for Postgraduate Residency Training	Slazak EM, Prescott GM, Doloresco F, Woodruff AE, Prescott WA Jr.	Slazak EM	Am J Pharm Educ	2020	F
275	PubMed	Redefining "tailoring" during pharmacy student experiential rotations	Tran E.	Tran E	Am J Health Syst Pharm	2021	F
276	PubMed	Knowledge and comfort change with an active learning activity on medication adherence calculations	Witry MJ, Urick BY.	Witry MJ	Curr Pharm Teach Learn	2019	F
277	PubMed	Interprofessional, simulation-based training in end of life care communication: a pilot study	Efstathiou N, Walker WM.	Efstathiou N	J Interprof Care	2014	F
278	PubMed	Using simplistic simulations to enhance learning in a nephrology pharmacotherapeutics module	Dang YH.	Dang YH	Curr Pharm Teach Learn	2017	F
279	PubMed	Status of pharmacy practice experience education programs	Danielson J, Eccles D, Kwasnik A, Craddick K, Heinz AK, Harralson AF.	Danielson J	Am J Pharm Educ	2014	F
280	PubMed	Research of the impact of urinary infection teaching methods on the learning process	Lorenzo Gómez MF, Martín Gómez L, González Rayo LA, Bravo Grande JL, Padilla Fernández B, Muñoz Lucas MÁ, Quintana-Díaz M, Mirón Canelo JA, García Cenador MB, Esteban Fuertes M.	Lorenzo Gómez MF	Actas Urol Esp (Engl Ed)	2019	F
281	PubMed	Students' perception of animal or virtual laboratory in physiology practical classes in PBL medical hybrid curriculum	Durand MT, Restini CBA, Wolff ACD, Faria M Jr, Couto LB, Bestetti RB.	Durand MT	Adv Physiol Educ	2019	F
282	PubMed	Teaching Scholar Resolutions for 2018	Schlesselman L.	Schlesselman L	Am J Pharm Educ	2018	F
283	PubMed	The struggle is real: Facilitating pharmacy student success on rotations when challenges arise	Mohammad I, Lobkovich A, Martirosov AL, Lipari M, Garwood CL, Salinitri FD, Gortney JS, Berlie HD.	Mohammad I	J Am Pharm Assoc (2003)	2024	F
284	PubMed	Interactive pedagogic tools: evaluation of three assessment systems in medical education	Grzych G, Schraen-Maschke S.	Grzych G	Ann Biol Clin (Paris)	2019	F
285	PubMed	A Qualitative Study Designed to Build an Experiential Education Curriculum for Practice-Ready Community Pharmacy-Bound Students	O'Sullivan TA, Sy E.	O'Sullivan TA	Am J Pharm Educ	2017	F
286	PubMed	Canadian pharmacy students' knowledge of herbal medicine	Johnson T, Boon H, Jurgens T, Austin Z, Moineddin R, Eccott L, Heschuk S.	Johnson T	Am J Pharm Educ	2008	F
287	PubMed	Educational card games to teach pharmacotherapeutics in an advanced pharmacy practice experience	Barclay SM, Jeffres MN, Bhakta R.	Barclay SM	Am J Pharm Educ	2011	F
288	PubMed	Development of active learning modules in pharmacology for small group teaching	Tripathi RK, Sarkate PV, Jalgaonkar SV, Rege NN.	Tripathi RK	Educ Health (Abingdon)	2015	F
289	PubMed	Developing tool and Measuring Integration Characteristics of Basic Science Curriculum to Improve Curriculum Integration	Maharjan BR , Bhandary S , Upadhyay S , Ghimire S , Shrestha I , Joshi M , Vaidya S , Pradhan P .	Maharjan BR	Kathmandu Univ Med J (KUMJ)	2018	F
290	PubMed	An advanced pharmacy practice experience in sports pharmacy	Ambrose PJ.	Ambrose PJ	Am J Pharm Educ	2008	F
291	PubMed	The emergence of problem-based learning in medical education	Johnson SM, Finucane PM.	Johnson SM	J Eval Clin Pract	2000	F
292	PubMed	[Investigation of Improvement Items Based on Students' Perspectives on Practical Training for Raising Pharmaceutical Problem-solving Capability at Pharmacies]	Takane H, Fujii S, Sato E.	Takane H	Yakugaku Zasshi	2022	F
293	PubMed	[Supporting an Academic Society with the Active Learning Tool Clica]	Arai K, Mitsubori M.	Arai K	Yakugaku Zasshi	2018	F
294	PubMed	Development and delivery of an interdisciplinary course in mobile health (mHealth)	Fox BI, Umphress DA, Hollingsworth JC.	Fox BI	Curr Pharm Teach Learn	2017	F
295	PubMed	Effective teaching and learning strategies	Brandt BF.	Brandt BF	Pharmacotherapy	2000	F
296	PubMed	Prescription Writing in Small Groups as a Clinical Pharmacology Educational Intervention: Perceptions of Preclerkship Medical Students	James H, Tayem YI, Al Khaja KA, Veeramuthu S, Sequeira RP.	James H	J Clin Pharmacol	2016	F
297	PubMed	Crossword puzzles as a tool to enhance learning about anti-ulcer agents	Shah S, Lynch LM, Macias-Moriarity LZ.	Shah S	Am J Pharm Educ	2010	F
298	PubMed	Team-based learning in therapeutics workshop sessions	Beatty SJ, Kelley KA, Metzger AH, Bellebaum KL, McAuley JW.	Beatty SJ	Am J Pharm Educ	2009	F
299	PubMed	Adverse drug reaction and medication error reporting by pharmacy students	Sears EL, Generali JA.	Sears EL	Ann Pharmacother	2005	F
300	PubMed	Teaching pharmacology in an innovative medical curriculum: challenges of integration, technology, and future training	Achike FI.	Achike FI	J Clin Pharmacol	2010	F
301	PubMed	Student perspectives on interprofessional education and experiences	Acquavita SP, Lewis MA, Aparicio E, Pecukonis E.	Acquavita SP	J Allied Health	2014	F
302	PubMed	Integrating professional identity formation into experiential pharmacy education and training	Richter LM, Soric MM, Hilaire ML, Kawahara NE, Eraikhuemen N.	Richter LM	Am J Health Syst Pharm	2024	F
303	PubMed	Mapping of the biomedical literature evaluation competencies based on pharmacy students' feedback	Nasser SC, Saad AH, Karaoui LR.	Nasser SC	BMC Med Educ	2016	F
304	PubMed	Road Map for Research Training in the Residency Learning Experience	Personett HA, Hammond DA, Frazee EN, Skrupky LP, Johnson TJ, Schramm GE.	Personett HA	J Pharm Pract	2018	F
305	PubMed	Virtual site visits - an emerging option for experiential quality assurance	Soucie JP, Krueger JL, Vandervoort L, Brown AK, Feild C.	Soucie JP	Curr Pharm Teach Learn	2024	F
306	PubMed	Assessment of structured classroom debate to teach an antimicrobial stewardship elective course	McGee EU, Pius M, Mukherjee K.	McGee EU	Curr Pharm Teach Learn	2020	F
307	PubMed	An active learning complementary and alternative medicine session in a self-care therapeutics class	Mattison MJ, Nemec EC.	Mattison MJ	Am J Pharm Educ	2014	F
308	PubMed	Student perceptions of an experiential education clinic within a pharmacy school	Lysak K, Berenbaum SL, Landry EJ, Mulhall SM, Perepelkin JP, Shevchuk YM, Taylor JG, Jorgenson DJ.	Lysak K	Curr Pharm Teach Learn	2018	F
309	PubMed	Effectiveness of an educational intervention on prescription writing skill of preclerkship medical students in a problem-based learning curriculum	Al Khaja KA, James H, Sequeira RP.	Al Khaja KA	J Clin Pharmacol	2013	F
310	PubMed	A collaborative approach to improving and expanding an experiential education program	Cox CE, Lindblad AJ.	Cox CE	Am J Pharm Educ	2012	F
311	PubMed	Small-team active learning in an integrated pharmacokinetics course series	Jones CE, Dyar SC, McKeever AL.	Jones CE	Am J Pharm Educ	2012	F
312	PubMed	College/school of pharmacy affiliation and community pharmacies' involvement in public health activities	Westrick SC, Mount J, Watcharadamrongkun S.	Westrick SC	Am J Pharm Educ	2009	F
313	PubMed	Using "Breakout Boxes" for Pharmacology Review	Berndt JL.	Berndt JL	Nurs Educ Perspect	2019	F
314	PubMed	Problem-based learning: properly balanced learning?	Kwan DC.	Kwan DC	Trends Pharmacol Sci	2002	F
315	PubMed	Student Perceptions of a Flipped Pharmacotherapy Course	Khanova J, McLaughlin JE, Rhoney DH, Roth MT, Harris S.	Khanova J	Am J Pharm Educ	2015	F
316	PubMed	Survey results of POPS use in United States and Canadian schools of medicine and pharmacy	Ingenito AJ, Wooles WR.	Ingenito AJ	J Clin Pharmacol	1995	F
317	PubMed	Professionalism: a determining factor in experiential learning	Boyle CJ, Beardsley RS, Morgan JA, Rodriguez de Bittner M.	Boyle CJ	Am J Pharm Educ	2007	F
318	PubMed	Constructive ways to prevent, identify, and remediate deficiencies of "challenging trainees" in experiential education	Davis LE, Miller ML, Raub JN, Gortney JS.	Davis LE	Am J Health Syst Pharm	2016	F
319	PubMed	Introduction of case based teaching to impart rational pharmacotherapy skills in undergraduate medical students	Kamat SK, Marathe PA, Patel TC, Shetty YC, Rege NN.	Kamat SK	Indian J Pharmacol	2012	F
320	PubMed	A collaborative and reflective academic advanced pharmacy practice experience	Roche VF, Limpach AL.	Roche VF	Am J Pharm Educ	2011	F
321	PubMed	Evaluation of a Flipped Drug Literature Evaluation Course	Giuliano CA, Moser LR.	Giuliano CA	Am J Pharm Educ	2016	F
322	PubMed	A Meta-Analysis of Outcomes Comparing Flipped Classroom and Lecture	Gillette C, Rudolph M, Kimble C, Rockich-Winston N, Smith L, Broedel-Zaugg K.	Gillette C	Am J Pharm Educ	2018	F
323	PubMed	Problem-based learning: a new pathway to competence?	Ravens U, Dobrev D, Haag C.	Ravens U	Trends Pharmacol Sci	2002	F
324	PubMed	Quizzing for success: Evaluation of the impact of feedback quizzes on the experiences and academic performance of undergraduate students in two clinical pharmacokinetics courses	Hennig S, Staatz CE, Bond JA, Leung D, Singleton J.	Hennig S	Curr Pharm Teach Learn	2019	F
325	PubMed	A proposal for a problem-oriented pharmacobiochemistry course in dental education	Guven Y, Bal F, Issever H, Can Trosala S.	Guven Y	Eur J Dent Educ	2014	F
326	PubMed	An advanced pharmacy practice experience in public health	Patterson BY.	Patterson BY	Am J Pharm Educ	2008	F
327	PubMed	Variables Affecting Pharmacy Students' Patient Care Interventions during Advanced Pharmacy Practice Experiences	Bio LL, Patterson BJ, Sen S, Bingham AL, Bowen JF, Ereshefsky B, Siemianowski LA.	Bio LL	Am J Pharm Educ	2016	F
328	PubMed	Attitudes of experiential education directors regarding tobacco sales in pharmacies in the USA	Rider K, Kaya H, Jha V, Hudmon KS.	Rider K	Int J Pharm Pract	2016	F
329	PubMed	Best Practices for Use of Blended Learning	Margolis AR, Porter AL, Pitterle ME.	Margolis AR	Am J Pharm Educ	2017	F
330	PubMed	An Analysis of Community Pharmacy Shared Faculty Members' Contributions to Teaching, Service, and Scholarship	Bacci JL, Akinwale TP, Adams AJ, McGivney MS.	Bacci JL	Am J Pharm Educ	2016	F
331	PubMed	Effect of using an audience response system on learning environment, motivation and long-term retention, during case-discussions in a large group of undergraduate veterinary clinical pharmacology students	Doucet M, Vrins A, Harvey D.	Doucet M	Med Teach	2009	F
332	PubMed	Professional Organizations for Pharmacy Students on Satellite Campuses	Scott MA, McLaughlin J, Shepherd G, Williams C, Zeeman J, Joyner P.	Scott MA	Am J Pharm Educ	2016	F
333	PubMed	Pre-clinical pharmacology training in a student-centered veterinary curriculum	Buur JL.	Buur JL	J Vet Med Educ	2009	F
334	PubMed	Use of case-based learning in a clinical pharmacokinetics course	Dupuis RE, Persky AM.	Dupuis RE	Am J Pharm Educ	2008	F
335	PubMed	Lower scores in pharmacokinetics than in pharmacodynamics assessment among students in a health and life sciences curriculum	Wilhelmus MMM, Drukarch B.	Wilhelmus MMM	Eur J Pharmacol	2020	F
336	PubMed	Incorporation of Professionalism Expectations and Evaluative Processes Within a College of Pharmacy	Schwartz A, Ruble M, Sellers KC, Rodriguez-Snapp N, Hill A, Tipparaju S.	Schwartz A	Am J Pharm Educ	2018	F
337	PubMed	A Multimodal Approach to Teaching Cultural Competency in the Doctor of Pharmacy Curriculum	Prescott GM, Nobel A.	Prescott GM	Am J Pharm Educ	2019	F
338	PubMed	[Systematic and Stepwise Interprofessional Education in Showa University]	Kiuchi Y.	Kiuchi Y	Yakugaku Zasshi	2017	F
339	PubMed	Development of an office of teaching, learning and assessment in a pharmacy school	Duncan-Hewitt W, Jungnickel P, Evans RL.	Duncan-Hewitt W	Am J Pharm Educ	2007	F
340	PubMed	Active-learning laboratory session to teach the four M's of diabetes care	Darbishire PL, Plake KS, Nash CL, Shepler BM.	Darbishire PL	Am J Pharm Educ	2009	F
341	PubMed	Using the patient's medication history as a learning tool in clinical pharmacology instruction for dental students	Gregson KS, Romito LM.	Gregson KS	J Dent Educ	2012	F
342	PubMed	A tool for measuring active learning in the classroom	Van Amburgh JA, Devlin JW, Kirwin JL, Qualters DM.	Van Amburgh JA	Am J Pharm Educ	2007	F
343	PubMed	Weekly rotation of facilitators to improve assessment of group participation in a problem-based learning curriculum	Hogan S, Adcock KG.	Hogan S	Am J Pharm Educ	2006	F
344	PubMed	The Inverted Case Study Technique: changing the traditional case-study approach to prioritize physiological mechanisms over correct diagnosis and treatment	Brainard RE, Terson de Paleville DGL, Long MC, Hughes DG, Watson LJ, Anderson G.	Brainard RE	Adv Physiol Educ	2024	F
345	PubMed	A week-long diabetes simulation for pharmacy students	Delea D, Shrader S, Phillips C.	Delea D	Am J Pharm Educ	2010	F
346	PubMed	Continuing education course to attain collaborative comprehensive medication review competencies	Leikola SN, Tuomainen L, Ovaskainen H, Peura S, Sevón-Vilkman N, Tanskanen P, Airaksinen MS.	Leikola SN	Am J Pharm Educ	2009	F
347	PubMed	Pharmacy students' perceptions of a required senior research project	Kim SE, Whittington JI, Nguyen LM, Ambrose PJ, Corelli RL.	Kim SE	Am J Pharm Educ	2010	F
348	PubMed	Evaluation of group concept mapping during advanced pharmacy practice experiences	Mukherjee SM, Cabrera A, Silva MA.	Mukherjee SM	Curr Pharm Teach Learn	2018	F
349	PubMed	Flipped classroom as a learner-centered approach to teach pharmacology	Remesh A.	Remesh A	Educ Health (Abingdon)	2022	F
350	PubMed	Professional Identity Formation in an Advanced Pharmacy Practice Experience Emphasizing Self-Authorship	Johnson JL, Chauvin S.	Johnson JL	Am J Pharm Educ	2016	F
351	PubMed	A problem-based, self-directed approach to the teaching of the principles of environmental and human toxicology	Nieboer E.	Nieboer E	J Environ Monit	2002	F
352	PubMed	Active Learning Strategies to Enhance Nursing Students' Knowledge of Pharmacology	Morales KA.	Morales KA	Nurs Educ Perspect	2017	F
353	PubMed	Gamification of a Mobile Applications Lecture in a Pharmacy Course	Jones EP, Wisniewski CS.	Jones EP	Med Ref Serv Q	2019	F
354	PubMed	Tools for Success in Experiential Education for PharmD Students With Trauma and Adverse Childhood Events (ACEs)	Garling KA.	Garling KA	Am J Pharm Educ	2024	F
355	PubMed	Advanced Learning Experience With Pharmacological Case Studies	Balko K, McNall L, Nettleton J.	Balko K	J Nurs Educ	2017	F
356	PubMed	[Effort to improve advanced problem-based learning tutorial]	Adachi T, Suzui M, Naoi K, Kamiya T, Hara H.	Adachi T	Yakugaku Zasshi	2009	F
357	PubMed	Educating students about dementia with virtual-learning experiences	Gilmartin-Thomas JF, Duncan G.	Gilmartin-Thomas JF	Am J Health Syst Pharm	2017	F
358	PubMed	Impact of abbreviated lecture with interactive mini-cases vs traditional lecture on student performance in the large classroom	Marshall LL, Nykamp DL, Momary KM.	Marshall LL	Am J Pharm Educ	2014	F
359	PubMed	Nationwide survey of experiential learning in MPharm programmes in UK Universities	Jacob SA, Boyter AC.	Jacob SA	Int J Pharm Pract	2020	F
360	PubMed	An active-learning laboratory on immunizations	Donohoe KL, Mawyer TM, Stevens JT, Morgan LA, Harpe SE.	Donohoe KL	Am J Pharm Educ	2012	F
361	PubMed	Expanding voluntary active-learning opportunities for pharmacy students in a Respiratory Physiology Module	Ernst H, Colthorpe K.	Ernst H	Am J Pharm Educ	2008	F
362	PubMed	Response to Wheeler and Colleagues. Re: Flexibility in APPEs but at What Cost	Kanmaz T, Newman K, Skrabal M, Smith MD, Wang Y, Stultz K.	Kanmaz T	Am J Pharm Educ	2023	F
363	PubMed	Reassessment of Health-System Capacity for Experiential Education Requirements	Gibson MJ, Bradley-Baker LR, Bush CG, Nelson SP.	Gibson MJ	Am J Pharm Educ	2017	F
364	PubMed	Making Students' Thinking Visible During Active Learning	Medina MS.	Medina MS	Am J Pharm Educ	2017	F
365	PubMed	Integrating clinical pharmacology in a new problem based medical undergraduate curriculum	Jones GL, Walley T, Bligh J.	Jones GL	Br J Clin Pharmacol	1997	F
366	PubMed	Active-learning exercises to teach drug-receptor interactions in a medicinal chemistry course	Satyanarayanajois SD.	Satyanarayanajois SD	Am J Pharm Educ	2010	F
367	PubMed	A process-oriented guided inquiry approach to teaching medicinal chemistry	Brown SD.	Brown SD	Am J Pharm Educ	2010	F
368	PubMed	Active-learning implementation in an advanced elective course on infectious diseases	Hidayat L, Patel S, Veltri K.	Hidayat L	Am J Pharm Educ	2012	F
369	PubMed	An innovative elective course in anticoagulation management	Garwood CL, Bishja M, Smythe MA.	Garwood CL	Am J Pharm Educ	2010	F
370	PubMed	Clinical Track Program Expansion Increases Rotation Capacity for Experiential Program	Tofade TS, Brueckl M, Ross PA.	Tofade TS	Am J Pharm Educ	2017	F
371	PubMed	Students' Attitudes, Academic Performance and Preferences for Content Delivery in a Very Large Self-Care Course Redesign	Camiel LD, Mistry A, Schnee D, Tataronis G, Taglieri C, Zaiken K, Patel D, Nigro S, Jacobson S, Goldman J.	Camiel LD	Am J Pharm Educ	2016	F
372	PubMed	Clinical pharmacology: principles and practice of drug therapy in medical education	Whiting B, Holford NH, Begg EJ.	Whiting B	Br J Clin Pharmacol	2002	F
373	PubMed	Expanding experiential opportunities through patient care services: a focus on immunizations	Soltis D, Flowers SK.	Soltis D	J Pharm Pract	2010	F
374	PubMed	Using low-fidelity simulation with sophomore nursing students in a baccalaureate nursing program	Sharpnack PA, Madigan EA.	Sharpnack PA	Nurs Educ Perspect	2012	F
375	PubMed	The flipped classroom: a course redesign to foster learning and engagement in a health professions school	McLaughlin JE, Roth MT, Glatt DM, Gharkholonarehe N, Davidson CA, Griffin LM, Esserman DA, Mumper RJ.	McLaughlin JE	Acad Med	2014	F
376	PubMed	[Effectiveness of Team-Based Learning (TBL) as a new teaching approach for pharmaceutical care education]	Suno M, Yoshida T, Koyama T, Zamami Y, Miyoshi T, Mizushima T, Tanimoto M.	Suno M	Yakugaku Zasshi	2013	F
377	PubMed	Let's 'play' with molecular pharmacology	Choudhury S, Pradhan R, Sengupta G, Das M, Chatterjee M, Roy RK, Chatterjee S.	Choudhury S	Educ Health (Abingdon)	2015	F
378	PubMed	A survey of predoctoral dental basic pharmacology education	Robertson LT.	Robertson LT	J Dent Educ	1996	F
379	PubMed	[A trial of the PBL method in the first one year of pharmacy--effects and issues]	Sekiguchi M, Yamato I, Kato T, Torigoe K.	Sekiguchi M	Yakugaku Zasshi	2004	F
380	PubMed	Teaching pharmacology together in Europe	Atkinson J, Hughes I.	Atkinson J	Fundam Clin Pharmacol	2001	F
381	PubMed	Incorporating active-learning techniques and competency assessment into a critical care elective course	Malcom DR, Hibbs JL.	Malcom DR	Am J Pharm Educ	2012	F
382	PubMed	Impact of Pharmacy Residency Research Training on Residents' Actual Versus Perceived Ability and Interest to Identify and Solve Practice-Related Problems	Pinelli NR, Sikora AN, Witherspoon LA, Rao KV, Rhoney DH.	Pinelli NR	J Pharm Pract	2016	F
383	PubMed	Ahead of the game: the use of gaming to enhance knowledge of psychopharmacology	Beek TS, Boone C, Hubbard G.	Beek TS	J Psychosoc Nurs Ment Health Serv	2014	F
384	PubMed	Integration of an online simulated prescription analysis into undergraduate pharmacy teaching using supplemental and replacement models	Zlotos L, Thompson ID, Boyter AC.	Zlotos L	Am J Pharm Educ	2015	F
385	PubMed	A sequence of introductory pharmacy practice experiences to address the new standards for experiential learning	Wuller WR, Luer MS.	Wuller WR	Am J Pharm Educ	2008	F
386	PubMed	The use of virtual laboratories and other web-based tools in a drug assay course	Dunham MW, Ghirtis K, Beleh M.	Dunham MW	Am J Pharm Educ	2012	F
387	PubMed	Impact of Flipped Classroom Design on Student Performance and Perceptions in a Pharmacotherapy Course	Koo CL, Demps EL, Farris C, Bowman JD, Panahi L, Boyle P.	Koo CL	Am J Pharm Educ	2016	F
388	PubMed	In reply to Spangler	McLaughlin JE, Roth MT, Mumper RJ.	McLaughlin JE	Acad Med	2014	F
389	PubMed	Design and evaluation of a self-care educational activity as a student learning experience	Frenzel JE, Skoy ET, Eukel HN.	Frenzel JE	Am J Pharm Educ	2014	F
390	PubMed	Reflections on an evolving pharmacist professional identity from two pharmacy educators	Larson S, Cooley JH.	Larson S	Curr Pharm Teach Learn	2024	F
391	PubMed	Mannequin-based simulation to reinforce pharmacology concepts	Seropian M, Dillman D, Lasater K, Gavilanes J.	Seropian M	Simul Healthc	2007	F
392	PubMed	Effectiveness and student perceptions of an active learning activity using a headline news story to enhance in-class learning of cell cycle regulation	Dirks-Naylor AJ.	Dirks-Naylor AJ	Adv Physiol Educ	2016	F
393	PubMed	Does tutor subject-matter expertise influence student achievement in the problem-based learning curriculum at UNITRA Medical School?	Kwizera EN, Dambisya YM, Aguirre JH.	Kwizera EN	S Afr Med J	2001	F
394	PubMed	Building a customized residency learning experience	Elson EC, Smith K, Cook A.	Elson EC	Am J Health Syst Pharm	2013	F
395	PubMed	Development of clinical reasoning from the basic sciences to the clerkships: a longitudinal assessment of medical students' needs and self-perception after a transitional learning unit	van Gessel E, Nendaz MR, Vermeulen B, Junod A, Vu NV.	van Gessel E	Med Educ	2003	F
396	PubMed	Using game format to teach psychopharmacology to medical students	Shiroma PR, Massa AA, Alarcon RD.	Shiroma PR	Med Teach	2011	F
397	PubMed	Curricular integration to enhance educational outcomes	Kerr RA.	Kerr RA	Pharmacotherapy	2000	F
398	PubMed	Web-based sharing of cutting-edge teaching strategies	Williams PB, Rice DC, Piepho RW, Lathers CM, Burckart GJ.	Williams PB	Naunyn Schmiedebergs Arch Pharmacol	2002	F
399	PubMed	Perspectives of pharmacists on facilitating experiential learning placements for pharmacy students in non-patient facing settings	Donovan MD, Byrne EM, Griffin BT.	Donovan MD	Curr Pharm Teach Learn	2020	F
400	PubMed	Active-learning diabetes simulation in an advanced pharmacy practice experience to develop patient empathy	Whitley HP.	Whitley HP	Am J Pharm Educ	2012	F
401	PubMed	Development of an antimicrobial stewardship-based infectious diseases elective that incorporates human patient simulation technology	Falcione BA, Meyer SM.	Falcione BA	Am J Pharm Educ	2014	F
402	PubMed	Cost-Effectiveness of Using Standardized Patients to Assess Student-Pharmacist Communication Skills	Gillette C, Stanton RB, Rockich-Winston N, Rudolph M, Anderson HG Jr.	Gillette C	Am J Pharm Educ	2017	F
403	PubMed	Exploring the impact of instructional approaches on the learning and transfer of medication dosage calculation competency	Glaister K.	Glaister K	Contemp Nurse	2005	F
404	PubMed	Academic performance in a pharmacotherapeutics course sequence taught synchronously on two campuses using distance education technology	Steinberg M, Morin AK.	Steinberg M	Am J Pharm Educ	2011	F
405	PubMed	Addressing the Challenges of Precepting Students Enrolled in Remote Research Advanced Pharmacy Practice Experiences	Hundal AK, Watterson TL, Hayes KN.	Hundal AK	Am J Pharm Educ	2021	F
406	PubMed	[Studies Using Text Mining on the Differences in Learning Effects between the KJ and World Café Method as Learning Strategies]	Yasuhara T, Sone T, Konishi M, Kushihata T, Nishikawa T, Yamamoto Y, Kurio W, Kohno T.	Yasuhara T	Yakugaku Zasshi	2015	F
407	PubMed	What is a good tutorial from the student's point of view? Evaluation of tutorials in a newly established PBL block course "Basics of Drug Therapy"	Ravens U, Nitsche I, Haag C, Dobrev D.	Ravens U	Naunyn Schmiedebergs Arch Pharmacol	2002	F
408	PubMed	Using a word game to test physiology comprehension	Carew M.	Carew M	Adv Physiol Educ	2018	F
409	PubMed	Exploration of Methods Used by Pharmacy Professional Programs to Contract with Experiential Practice Sites	Brownfield A, Garavalia L, Gubbins PO, Ruehter V.	Brownfield A	Am J Pharm Educ	2016	F
410	PubMed	Student pharmacists' service-oriented learning at a camp for children with type 1 diabetes mellitus	Whitley HP, Lee R, Steil C, Pillion D.	Whitley HP	Curr Pharm Teach Learn	2019	F
411	PubMed	Using the Jigsaw Technique to Teach Clinical Controversy in a Clinical Skills Course	Phillips J, Fusco J.	Phillips J	Am J Pharm Educ	2015	F
412	PubMed	Reinforcing cultural competency concepts during introductory pharmacy practice experiences	Vyas D, Caligiuri FJ.	Vyas D	Am J Pharm Educ	2010	F
413	PubMed	[Clinical pharmacy practice education in master's course of Meijo University in affiliation with medical school]	Matsuba K.	Matsuba K	Yakugaku Zasshi	2009	F
414	PubMed	The importance of active learning and practice on the students' mastery of pharmacokinetic calculations for the intermittent intravenous infusion dosing of antibiotics	Mehvar R.	Mehvar R	BMC Med Educ	2012	F
415	PubMed	Using game format in small group classes for pharmacotherapeutics case studies	Patel J.	Patel J	Am J Pharm Educ	2008	F
416	PubMed	Effect of an individual readiness assurance test on a team readiness assurance test in the team-based learning of physiology	Gopalan C, Fox DJ, Gaebelein CJ.	Gopalan C	Adv Physiol Educ	2013	F
417	PubMed	Tackling the need to teach integrative pharmacology and physiology: problems and ways forward	British Pharmacological Society and the Physiological Society.	British Pharmacological Society and the Physiological Society	Trends Pharmacol Sci	2006	F
418	PubMed	Delivering an effective presentation	Medina MS, Avant ND.	Medina MS	Am J Health Syst Pharm	2015	F
419	PubMed	[Vertical and horizontal curriculum integration of pharmacology: Overview]	Okada S.	Okada S	Nihon Yakurigaku Zasshi	2020	F
420	PubMed	An active-learning assignment requiring pharmacy students to write medicinal chemistry examination questions	Kolluru S.	Kolluru S	Am J Pharm Educ	2012	F
421	PubMed	Incorporation of a multi-modal interactive exercise on student pharmacists' perceptions of lifestyle modification in weight loss promotion	Mansukhani R, Volino L, Bridgeman MB, Sturgill MG.	Mansukhani R	Curr Pharm Teach Learn	2019	F
422	PubMed	A course introducing the principles of pharmaceutical care	Hudgens JR, Chirico MJ.	Hudgens JR	Am J Pharm Educ	2010	F
423	PubMed	Motivation and competence of participants in a learner-centered student-run clinic: an exploratory pilot study	Schutte T, Tichelaar J, Dekker RS, Thijs A, de Vries TP, Kusurkar RA, Richir MC, van Agtmael MA.	Schutte T	BMC Med Educ	2017	F
424	PubMed	Student knowledge and confidence in an elective clinical toxicology course using active-learning techniques	Thomas MC, Macias-Moriarity LZ.	Thomas MC	Am J Pharm Educ	2014	F
425	PubMed	A Required Online Course with a Public Health Focus for Third Professional Year Pharmacy Students	King AE, Egras AM.	King AE	Am J Pharm Educ	2015	F
426	PubMed	"It's like rotations, but in the classroom": Creation of an innovative course to prepare students for advanced pharmacy practice experiences	Hardy YM, Marshall JL.	Hardy YM	Curr Pharm Teach Learn	2017	F
427	PubMed	[Introducing hazard prediction training 'KYT' to undergraduate pharmacy education on patient safety]	Murai Y, Sato M, Yamaguchi H, Shimada M, Mano N, Goto J, Hishinuma T.	Murai Y	Yakugaku Zasshi	2009	F
428	PubMed	The semi-structured triple jump--a new assessment tool reflects qualifications of tutors in a PBL course on basic pharmacology	Matthes J, Look A, Hahne AK, Tekian A, Herzig S.	Matthes J	Naunyn Schmiedebergs Arch Pharmacol	2008	F
429	PubMed	[Effectiveness of combination learning of basic problem and free clinical topics in lecturing for lower grade students in pharmacy school]	Sekiguchi M, Kato T, Torigoe K.	Sekiguchi M	Yakugaku Zasshi	2008	F
430	PubMed	A Comparison of Student Outcomes Between Longitudinally and Traditionally Placed Advanced Pharmacy Practice Experiences	O'Sullivan TA, Sullivan L, Webber K, Weber SS.	O'Sullivan TA	Am J Pharm Educ	2019	F
431	PubMed	Student Engagement with a Flipped Classroom Teaching Design Affects Pharmacology Examination Performance in a Manner Dependent on Question Type	White PJ, Naidu S, Yuriev E, Short JL, McLaughlin JE, Larson IC.	White PJ	Am J Pharm Educ	2017	F
432	PubMed	Changes in Student Performance and Confidence with a Standardized Patient and Standardized Colleague Interprofessional Activity	Davies ML, Schonder KS, Meyer SM, Hall DL.	Davies ML	Am J Pharm Educ	2015	F
433	PubMed	Using a Virtual Tablet Machine to Improve Student Understanding of the Complex Processes Involved in Tablet Manufacturing	Mattsson S, Sjöström HE, Englund C.	Mattsson S	Am J Pharm Educ	2016	F
434	PubMed	Five years of lesson modification to implement non-traditional learning sessions in a traditional-delivery curriculum: A retrospective assessment using applied implementation variables	Gleason SE, McNair B, Kiser TH, Franson KL.	Gleason SE	Curr Pharm Teach Learn	2017	F
435	PubMed	Effect of peer instruction pedagogy on concept mastery in a first professional year pharmacy self-care course	Straw AM, Wicker E, Harper NG.	Straw AM	Curr Pharm Teach Learn	2021	F
436	PubMed	Exploring the context of drug use: a problem-based learning course in pharmacoepidemiology for undergraduate science students	Rangachari PK.	Rangachari PK	Naunyn Schmiedebergs Arch Pharmacol	2004	F
437	PubMed	Pharmacy students' preferences for various types of simulated patients	Gallimore C, George AK, Brown MC.	Gallimore C	Am J Pharm Educ	2008	F
438	PubMed	Pharmacology teaching and its reform in China	Li WD, Zhang Y, Zhang CL, Zhang XM.	Li WD	Acta Pharmacol Sin	2004	F
439	PubMed	Internet-based brain training games, citizen scientists, and big data: ethical issues in unprecedented virtual territories	Purcell RH, Rommelfanger KS.	Purcell RH	Neuron	2015	F
440	PubMed	Negative emotional contagion on advanced pharmacy practice experiences: Establishing resistance	Miller S, Feild C, Phan A.	Miller S	Am J Health Syst Pharm	2023	F
441	PubMed	Transition from traditional to innovative teaching in and beyond pharmacology at Ziauddin Medical University	Barakzai Q.	Barakzai Q	Acta Pharmacol Sin	2004	F
442	PubMed	Student-designed clinical trials: evaluating self-directed learning in pharmacology	Rangachari PK.	Rangachari PK	Naunyn Schmiedebergs Arch Pharmacol	2002	F
443	PubMed	Fishing for Pharmacology Success: Gaming as an Active Learning Strategy	Kaylor SK.	Kaylor SK	J Nurs Educ	2016	F
444	PubMed	Use of an audience response system (ARS) in a dual-campus classroom environment	Medina MS, Medina PJ, Wanzer DS, Wilson JE, Er N, Britton ML.	Medina MS	Am J Pharm Educ	2008	F
445	PubMed	When Experiential Education Intersects with Learning Disabilities	Vos S, Kooyman C, Feudo D, Goliak KL, Kieser M, Legg J, Parent-Stevens L, Walker PC, Rodriguez R.	Vos S	Am J Pharm Educ	2019	F
446	PubMed	[Approach to Evidence-based Medicine Exercises Using Flipped Teaching: Introductory Education for Clinical Practice for 4th-Year Pharmacy Students]	Onda M, Takagaki N.	Onda M	Yakugaku Zasshi	2018	F
447	PubMed	Experience with problem oriented teaching in pharmacology	Tisonova J, Hudec R, Szalayova A, Bozekova L, Wawruch M, Lassanova M, Vojtko R, Jezova D, Kristova V, Kriska M.	Tisonova J	Bratisl Lek Listy	2005	F
448	PubMed	Formatting an experiential learning education module to encourage dysphagia assessment in apheresis patients	West J, Stutzman SE, Atem F, Olson DM.	West J	J Clin Apher	2018	F
449	PubMed	An active learning exercise to facilitate understanding of nephron function: anatomy and physiology of renal transporters	Dirks-Naylor AJ.	Dirks-Naylor AJ	Adv Physiol Educ	2016	F
450	PubMed	Teaching undergraduates the process of peer review: learning by doing	Rangachari PK.	Rangachari PK	Adv Physiol Educ	2010	F
451	PubMed	Perceptions of how well graduates are prepared for the role of pre-registration house officer: a comparison of outcomes from a traditional and an integrated PBL curriculum	Jones A, McArdle PJ, O'Neill PA.	Jones A	Med Educ	2002	F
452	PubMed	Teaching of pharmacology in Universiti Malaya and the other medical schools in Malaysia -- a historical perspective	Sim SM.	Sim SM	Acta Pharmacol Sin	2004	F
453	PubMed	Costs related to a flipped classroom	Spangler J.	Spangler J	Acad Med	2014	F
454	PubMed	Student Performance in a Pharmacotherapy Oncology Module Before and After Flipping the Classroom	Bossaer JB, Panus P, Stewart DW, Hagemeier NE, George J.	Bossaer JB	Am J Pharm Educ	2016	F
455	PubMed	Does a new undergraduate curriculum based on Tomorrow's Doctors prepare house officers better for their first post? A qualitative study of the views of pre-registration house officers using critical incidents	O'Neill PA, Jones A, Willis SC, McArdle PJ.	O'Neill PA	Med Educ	2003	F
456	PubMed	A course in advanced clinical pharmacology and anesthesiology	Montgomery CL, Bonaminio GA, Pedigo NW Jr.	Montgomery CL	Acad Med	1996	F
457	PubMed	Case studies in a physiology course on the autonomic nervous system: design, implementation, and evaluation	Zimmermann M.	Zimmermann M	Adv Physiol Educ	2010	F
458	PubMed	Flipped Versus Traditional Instruction and Achievement in a Baccalaureate Nursing Pharmacology Course	Geist MJ, Larimore D, Rawiszer H, Sager AWA.	Geist MJ	Nurs Educ Perspect	2015	F
459	PubMed	Sharing ideas in experiential education	Cox CD.	Cox CD	Am J Pharm Educ	2012	F
460	PubMed	Improving student professionalism during experiential learning	Hammer D.	Hammer D	Am J Pharm Educ	2006	F
461	PubMed	[Merits of university-cooperation for preparing the contents of clinical case discussions]	Itoh K.	Itoh K	Yakugaku Zasshi	2012	F
462	PubMed	[Role-play for pharmacology education: active learning through the Case & Communication based approach]	Yanagita T, Nemoto T, Takeya R.	Yanagita T	Nihon Yakurigaku Zasshi	2015	F
463	PubMed	[Can medical students' motivation for a course of basic physiology education integrating into lectures some active learning methods be improved?]	Bentata Y, Delfosse C.	Bentata Y	Pan Afr Med J	2017	F
464	PubMed	High-fidelity patient simulation series to supplement introductory pharmacy practice experiences	Vyas D, Wombwell E, Russell E, Caligiuri F.	Vyas D	Am J Pharm Educ	2010	F
465	PubMed	American undergraduate pharmacology curriculum: a fresh perspective	Yeshwanth Rao K.	Yeshwanth Rao K	Indian J Pharmacol	2014	F
466	PubMed	Improving pharmacy students' education through enhanced experiential learning	Pham A.	Pham A	Am J Pharm Educ	2009	F
467	PubMed	This is how I think: Evaluation of a preceptor development webinar on incorporating the Pharmacists' Patient Care Process into experiential teaching	Hager KD, Schlichte A, Frail CK.	Hager KD	Curr Pharm Teach Learn	2019	F
468	PubMed	Incorporation of PDAs for case-based learning of infectious diseases	Pakyz A.	Pakyz A	Am J Pharm Educ	2008	F
469	PubMed	An alternative for teaching pharmacology. The conference-centered model (CCM)	Waud DR.	Waud DR	Naunyn Schmiedebergs Arch Pharmacol	2002	F
470	PubMed	An advanced pharmacy practice experience in academia	Sylvia LM.	Sylvia LM	Am J Pharm Educ	2006	F
471	PubMed	Medical clerkships do not reduce common prescription errors among medical students	Celebi N, Kirchhoff K, Lammerding-Köppel M, Riessen R, Weyrich P.	Celebi N	Naunyn Schmiedebergs Arch Pharmacol	2010	F
472	PubMed	Is Lecturing Obsolete? Advocating for High Value Transformative Lecturing	Poirier TI.	Poirier TI	Am J Pharm Educ	2017	F
473	PubMed	A participation requirement to engage students in a pharmacokinetics course synchronously taught at a local and distant campus	Mehvar R.	Mehvar R	Am J Pharm Educ	2010	F
474	PubMed	Evaluation of the impact of pharmacist-led therapeutic tutorials on third-year medical students' knowledge and understanding of drugs used in clinical practice	Ward F, Miloszewski K.	Ward F	Med Teach	2002	F
475	PubMed	Evaluation of the effectiveness of "the village": a pharmacology education teaching strategy	Croteau SD, Howe LA, Timmons SM, Nilson L, Parker VG.	Croteau SD	Nurs Educ Perspect	2011	F
476	PubMed	Teaching evidence-based medicine pediatric psychopharmacology: integrating psychopharmacologic treatment into the broad spectrum of care	Chrisman AK, Enderlin HT, Landry KL, Colvin JS, DeJohn MR.	Chrisman AK	Child Adolesc Psychiatr Clin N Am	2007	F
477	PubMed	Impact of the Career Explorers program on high school students' perceptions of the pharmacy profession	Langridge SM, Stensland SL, Warholak TL, Mattingly L.	Langridge SM	Am J Pharm Educ	2008	F
478	PubMed	Teaching prescriptive authority through active learning	Hoebeke R.	Hoebeke R	J Nurs Educ	2009	F
479	PubMed	Teaching statistical thinking to life scientists a case-based approach	Vandenbroeck P, Wouters L, Molenberghs G, Van Gestel J, Bijnens L.	Vandenbroeck P	J Biopharm Stat	2006	F
480	PubMed	The difficult task of teaching cardiovascular pharmacotherapy	Kaski JC.	Kaski JC	Cardiovasc Drugs Ther	2011	F
481	PubMed	[Educational program in the Medical Science Course, Kitasato University School of Allied Health Sciences]	Kitasato H, Takahashi S, Ohbu M, Obata F, Ogawa Z, Sato Y, Hattori M, Saito-Taki T, Hara K, Okano T, Kubo M, Maruyama H, Tsuchiya B, Okazaki T, Ishii N, Nishimura Y, Takada N, Abe M, Hachimura K, Tanigawa K, Katagiri M.	Kitasato H	Rinsho Byori	2008	F
482	PubMed	Online peer evaluation in basic pharmacology	Cuddy P, Oki J, Wooten J.	Cuddy P	Acad Med	2001	F
483	PubMed	A context-learning pharmacotherapy program for preclinical medical students leads to more rational drug prescribing during their clinical clerkship in internal medicine	Richir MC, Tichelaar J, Stanm F, Thijs A, Danner SA, Schneider AJ, de Vries TP.	Richir MC	Clin Pharmacol Ther	2008	F
484	PubMed	Creating an OSCE/OSPE in a resource-limited setting	Odoi Adome R, Kitutu F.	Odoi Adome R	Med Educ	2008	F
485	PubMed	[Introduction of active learning and student readership in teaching by the pharmaceutical faculty]	Sekiguchi M, Yamato I, Kato T, Torigoe K.	Sekiguchi M	Yakugaku Zasshi	2005	F
486	PubMed	[Training of pharmacists in the assessment of vital signs using human subjects for the purpose of better pharmacist-patient communication]	Otori T, Murakami E, Matsuyama K.	Otori T	Yakugaku Zasshi	2012	F
487	PubMed	Commit Yourself to Improvement of Student Learning	DiVall MV, Schlesselman L.	DiVall MV	Am J Pharm Educ	2018	F
488	PubMed	An active-learning assignment using nonprescription medicines	Nykamp D, Marshall LL, Ashworth L.	Nykamp D	Am J Pharm Educ	2008	F
489	PubMed	AACP portfolio of products and services supporting experiential education	Mackinnon GE.	Mackinnon GE	Am J Pharm Educ	2008	F
490	PubMed	Evaluating the Effects of Flexible Learning about Aseptic Compounding on First-year Students in a Pharmacy Skills Laboratory	Neville MW, Palmer R, Elder D, Fulford M, Morris S, Sappington K.	Neville MW	Am J Pharm Educ	2015	F
491	PubMed	Continuing professional development: don't miss the obvious	Janke KK.	Janke KK	Am J Pharm Educ	2010	F
492	PubMed	Modern trends in medical education: A critical appraisal	Bapat SK.	Bapat SK	Kathmandu Univ Med J (KUMJ)	2009	F
493	PubMed	Using Text Analytics of AJPE Article Titles to Reveal Trends In Pharmacy Education Over the Past Two Decades	Pedrami F, Asenso P, Devi S.	Pedrami F	Am J Pharm Educ	2016	F
494	PubMed	Description of a Canadian PBL programme in pharmacology	Pasha A.	Pasha A	J Pak Med Assoc	2004	F
495	PubMed	Redesign of a pediatric pharmacotherapy elective course to accommodate budget reductions	Williams J, Motycka C, St Onge E.	Williams J	Am J Pharm Educ	2011	F
496	PubMed	Overdraft protection for experiential education	Boyle CJ.	Boyle CJ	Am J Pharm Educ	2010	F
497	PubMed	Rethinking experiential education (or does anyone want a pharmacy student?)	Chase P.	Chase P	Am J Pharm Educ	2007	F
498	PubMed	Active learning should not be one-size-fits-all for foundation knowledge courses	Sehgal I.	Sehgal I	Am J Pharm Educ	2014	F
499	PubMed	The role of pharmacology in medical teaching	Collier AC.	Collier AC	Hawaii Med J	2007	F
500	PubMed	Twenty years of medical education in rural South Africa--experiences of the University of Transkei Medical School and lessons for the future	Kwizera EN, Igumbor EU, Mazwai LE.	Kwizera EN	S Afr Med J	2005	F
501	PubMed	Using problem-based learning for occupational and environmental health nursing education: pesticide exposures among migrant agricultural workers	Ivicek K, de Castro AB, Salazar MK, Murphy HH, Keifer M.	Ivicek K	AAOHN J	2011	F
502	PubMed	Student-generated e-learning for clinical education	Isaacs AN, Nisly S, Walton A.	Isaacs AN	Clin Teach	2017	F
503	PubMed	Elective course in acute care using online learning and patient simulation	Seybert AL, Kane-Gill SL.	Seybert AL	Am J Pharm Educ	2011	F
504	PubMed	A public health discussion series in an advanced pharmacy practice experience	Whitley HP.	Whitley HP	Am J Pharm Educ	2010	F
505	PubMed	Incorporation of practice testing to improve knowledge acquisition in a pharmacotherapy course	LaDisa AG, Biesboer A.	LaDisa AG	Curr Pharm Teach Learn	2017	F
506	PubMed	Improved Learning Outcomes After Flipping a Therapeutics Module: Results of a Controlled Trial	Lockman K, Haines ST, McPherson ML.	Lockman K	Acad Med	2017	F
507	PubMed	Developing pharmacy student communication skills through role-playing and active learning	Luiz Adrian JA, Zeszotarski P, Ma C.	Luiz Adrian JA	Am J Pharm Educ	2015	F
508	PubMed	Implementing collaborative, active learning using peer instructions in pharmacology teaching increases students' learning and thereby exam performance	Carstensen SS, Kjaer C, Möller S, Bloksgaard M.	Carstensen SS	Eur J Pharmacol	2020	F
509	PubMed	Fostering Interdisciplinary Communication between Pharmacy and Nursing Students	Chen AM, Kiersma ME, Keib CN, Cailor S.	Chen AM	Am J Pharm Educ	2015	F
510	PubMed	Flipped classrooms and student learning: not just surface gains	McLean S, Attardi SM, Faden L, Goldszmidt M.	McLean S	Adv Physiol Educ	2016	F
511	PubMed	Pharmaceutical care plan examinations to identify students at risk for poor performance in advanced pharmacy practice experiences	Culbertson VL.	Culbertson VL	Am J Pharm Educ	2008	F
512	PubMed	Overview of contributions published in this special issue on problem-based learning in healthcare education	Gwee MC.	Gwee MC	Kaohsiung J Med Sci	2009	F
513	PubMed	Assessing the Validity and Reliability of the Pharmacist Interprofessional Competencies Tool	Salvati LA, Meny LM, de Voest MC, Bright DR, Vavra-Janes KL, Young MA, Kelsh SE, Sahr MJ, Wellman GS.	Salvati LA	Am J Pharm Educ	2020	F
514	PubMed	Prescription audit adjunct to rational pharmacotherapy education improves prescribing skills of medical students	Akici A, Gören MZ, Aypak C, Terzioğlu B, Oktay S.	Akici A	Eur J Clin Pharmacol	2005	F
515	PubMed	Utilizing innovative teaching methods to design a new geriatric pharmacy elective	Vanderhoof M, Miller S.	Vanderhoof M	Curr Pharm Teach Learn	2021	F
516	PubMed	Current Practices in Hosting Non-US Pharmacy Students at US Pharmacy Schools in Experiential Clerkships	Al-Dahir S, Alsharif NZ, Gleason SE, Tofade T, Flores EK, Katz M, Dornblaser EK.	Al-Dahir S	Am J Pharm Educ	2017	F
517	PubMed	Pharmacology education in the medical curriculum: Challenges and opportunities for improvement	Fasinu PS, Wilborn TW.	Fasinu PS	Pharmacol Res Perspect	2024	F
518	PubMed	Assessment of teaching experiences completed during accredited pharmacy residency programs	McNatty D, Cox CD, Seifert CF.	McNatty D	Am J Pharm Educ	2007	F
519	PubMed	Clarifying renal clearance by visualizing virtual volumes	Guevara KA, Milanick MA.	Guevara KA	Adv Physiol Educ	2017	F
520	PubMed	Learning Outcomes and Student Preferences with Flipped vs Lecture/Case Teaching Model in a Block Curriculum	Kugler AJ, Gogineni HP, Garavalia LS.	Kugler AJ	Am J Pharm Educ	2019	F
521	PubMed	Interprofessional education in practice	Joseph S, Diack L, Garton F, Haxton J.	Joseph S	Clin Teach	2012	F
522	PubMed	[Establishment of an educational program concerning adverse drug reaction reporting-system in long-term practical training at a hospital]	Yamamoto T, Ueno M, Ueyama M, Okamura A, Washiyama A, Shibaguchi H, Futagami K.	Yamamoto T	Yakugaku Zasshi	2012	F
523	PubMed	Vital sign monitoring using human patient simulators at pharmacy schools in Japan	Tokunaga J, Takamura N, Ogata K, Yoshida H, Setoguchi N, Matsuoka T, Hirokane T, Yamaoka A, Sato K.	Tokunaga J	Am J Pharm Educ	2010	F
524	PubMed	Globalization of problem-based learning (PBL): cross-cultural implications	Gwee MC.	Gwee MC	Kaohsiung J Med Sci	2008	F
525	PubMed	Assessing Pharmacy Students' Scientific Reasoning After Completing a Physics Course Taught Using Active-Learning Methods	Marušić M, Dragojević A.	Marušić M	Am J Pharm Educ	2020	F
526	PubMed	Endocrine physiology in a patient-centered learning curriculum	Vari RC, Borg KE, McCleary VL, McCormack JT, Ruit KG, Sukalski KA, Olson LM.	Vari RC	Adv Physiol Educ	2001	F
527	PubMed	Pharmacy course on women's and men's health	Yuksel N.	Yuksel N	Am J Pharm Educ	2011	F
528	PubMed	Implementation and evaluation of a virtual learning advanced pharmacy practice experience	Johnston JP, Andrews LB, Adams CD, Cardinale M, Dixit D, Effendi MK, Tompkins DM, Wilczynski JA, Opsha Y.	Johnston JP	Curr Pharm Teach Learn	2021	F
529	PubMed	What do graduates think about a two-week rational pharmacotherapy course in the fifth year of medical education?	Karaalp A, Akici A, Kocabaşoğlu YE, Oktay S.	Karaalp A	Med Teach	2003	F
530	PubMed	Pharmacy students' perceptions and attitudes toward face-to-face vs. virtual team-based learning (TBL) in the didactic curriculum: A mixed-methods study	Shoair OA, Smith WJ, Abdel Aziz MH, Veronin MA, Glavy JS, Pirtle SJ.	Shoair OA	Med Educ Online	2023	F
531	PubMed	Interprofessional Coproduction of Diagnosis with Medical and Pharmacy Students: An Interactive Case-Based Workshop	Lang VJ, Symoniak MR, Williams SP.	Lang VJ	MedEdPORTAL	2024	F
532	PubMed	Virtual patients as a tool for training pre-registration pharmacists and increasing their preparedness to practice: A qualitative study	Thompson J, White S, Chapman S.	Thompson J	PLoS One	2020	F
533	PubMed	Assessing a traditional case-based application exercise and a student question creation exercise on student performance and perceptions	Tatachar A, Kominski C.	Tatachar A	Curr Pharm Teach Learn	2017	F
534	PubMed	A novel use of photovoice methodology in a leadership APPE and pharmacy leadership elective	Wilson JE, Smith MJ, Lambert TL, George DL, Bulkley C.	Wilson JE	Curr Pharm Teach Learn	2017	F
535	PubMed	Pharmacy Students' Reflections on an Experiential Learning Visit to a Psychiatric Hospital	Keating D, McWilliams S, Hynes C, Clarke M, Strawbridge J.	Keating D	Am J Pharm Educ	2019	F
536	PubMed	Results and lessons learned from a virtual multi-institutional problem-based interprofessional learning approach: The VIPE program	Showstark M, Joosten-Hagye D, Wiss A, Resnik C, Embry E, Zschaebitz E, Symoniak MR, Maxwell B, Simmons A, Fieten J.	Showstark M	J Interprof Care	2023	F
537	PubMed	A study to investigate the impact of a blended learning teaching approach to teach pharmacy law	Nazar H, Omer U, Nazar Z, Husband A.	Nazar H	Int J Pharm Pract	2019	F
538	PubMed	Using Focus Groups to Explore Evolving Perceptions of Student Pharmacists' Curricular Experiences	Moseley LE, Ford CR, Wilkins EB.	Moseley LE	Am J Pharm Educ	2020	F
539	PubMed	What does experiential education look like in a global pandemic? Reflecting back and looking forward	Cooley J, Larson S, Stevens A.	Cooley J	Curr Pharm Teach Learn	2021	F
540	PubMed	Teaching residents how to deliver active learning during didactic lectures	Miller JL, Stephens K, Johnson PN, Medina M.	Miller JL	Am J Health Syst Pharm	2021	F
541	PubMed	Moving and handling education in the community: technological innovations to improve practice	Wanless S, Page A.	Wanless S	Br J Community Nurs	2009	F
542	PubMed	A Comparative Analysis of Medical Education Models and Curriculums of A Medical University and A Medical Education Center	Fanwei QU, Jin HE, Hua MA, Yanling J, Wenlan Z, Chongsuvivatwong V, Runsheng J.	Fanwei QU	JNMA J Nepal Med Assoc	2019	F
543	PubMed	Tackling student neurophobia in neurosciences block with team-based learning	Anwar K, Shaikh AA, Sajid MR, Cahusac P, Alarifi NA, Al Shedoukhy A.	Anwar K	Med Educ Online	2015	F
544	PubMed	Relationship between case question prompt format and the quality of responses	Medina MS.	Medina MS	Am J Pharm Educ	2010	F
545	PubMed	Measuring changes in pharmacy and nursing students' perceptions following an interprofessional high-fidelity simulation experience	Fusco NM, Foltz-Ramos K.	Fusco NM	J Interprof Care	2018	F
546	PubMed	A Team-Based Practicum Bringing Together Students Across Educational Institutions and Health Professions	MacDonnell C, George P, Nimmagadda J, Brown S, Gremel K.	MacDonnell C	Am J Pharm Educ	2016	F
547	PubMed	Pharmacology podcasts: a qualitative study of non-medical prescribing students' use, perceptions and impact on learning	Meade O, Bowskill D, Lymn JS.	Meade O	BMC Med Educ	2011	F
548	PubMed	Evaluation of an intervention to support the development of clinical problem solving skills during a hospital-based experiential learning program for South African pharmacy students	McCartney J, Boschmans SA.	McCartney J	Curr Pharm Teach Learn	2020	F
549	PubMed	Supporting quality in experiential education through enhanced faculty engagement	Frail CK, Chapman SA, Jolowsky C, Moon JY, Philbrick AM.	Frail CK	Curr Pharm Teach Learn	2017	F
550	PubMed	Learning to balance efficiency and innovation for optimal adaptive expertise	Pusic MV, Santen SA, Dekhtyar M, Poncelet AN, Roberts NK, Wilson-Delfosse AL, Cutrer WB.	Pusic MV	Med Teach	2018	F
551	PubMed	Incorporating a diabetes certificate program in a pharmacy curriculum	Sterrett J, Croom M, Phillips CM, Shrader S.	Sterrett J	Am J Pharm Educ	2012	F
552	PubMed	Effect of Choose-Your-Own-Adventure (CYOA) Activities on Pharmacy Student Knowledge	Aguiniga AM, Phillips H, Howard ML.	Aguiniga AM	Am J Pharm Educ	2024	F
553	PubMed	Student Perceptions of and Confidence in Self-Care Course Concepts Using Team-based Learning	Frame TR, Gryka R, Kiersma ME, Todt AL, Cailor SM, Chen AM.	Frame TR	Am J Pharm Educ	2016	F
554	PubMed	Disseminating Comparative Effectiveness Research Through Community-based Experiential Learning	Hansen RA, Williamson M, Stevenson L, Davis BR, Evans RL.	Hansen RA	Am J Pharm Educ	2017	F
555	PubMed	A Cycle of Reinforcing Challenges and Ideas for Action in Experiential Settings	Giruzzi ME, Fuller KA, Dryden KL, Hazen MR, Robinson JD.	Giruzzi ME	Am J Pharm Educ	2024	F
556	PubMed	Evaluation of community based education and service courses for undergraduate radiography students at Makeree University, Uganda	Mubuuke AG, Kiguli-Malwadde E, Byanyima R, Businge F.	Mubuuke AG	Rural Remote Health	2008	F
557	PubMed	Instead of Casting Stones, Develop Empathy for Our Students	Schlesselman L.	Schlesselman L	Am J Pharm Educ	2018	F
558	PubMed	Physiology without borders: report on physiology education workshops in India-IUPS Initiatives (2018-2019)	Chandran DS, Muthukrishnan SP, Barman SM, Peltonen LM, Ghosh S, Sharma R, Bhattacharjee M, Rathore BB, Carroll R, Sengupta J, Ghosh D.	Chandran DS	Adv Physiol Educ	2020	F
559	PubMed	A high-stakes assessment approach to applied pharmacokinetics instruction	Thomas SG, Hester EK, Duncan-Hewitt W, Villaume WA.	Thomas SG	Am J Pharm Educ	2008	F
560	PubMed	An Interactive, Multifaceted Approach to Enhancing Pharmacy Students' Health Literacy Knowledge and Confidence	Mnatzaganian C, Fricovsky E, Best BM, Singh RF.	Mnatzaganian C	Am J Pharm Educ	2017	F
561	PubMed	The impact of timetable changes on student achievement and learning experiences	Reinke NB.	Reinke NB	Nurse Educ Today	2018	F
562	PubMed	Using a longitudinal case-based approach to teach population health and disease prevention	Jackowski Fettkether RM, Hall-Lipsy EA.	Jackowski Fettkether RM	Curr Pharm Teach Learn	2020	F
563	PubMed	How does a drug court experience influence student pharmacists?	Palombi LC, Fike A, Chang C, Stratton TP, Koh-Knox C.	Palombi LC	Curr Pharm Teach Learn	2018	F
564	PubMed	Strategies for Managing Pharmacy Experiential Education During COVID-19	Moreau C, Maravent S, Hale GM, Joseph T.	Moreau C	J Pharm Pract	2021	F
565	PubMed	Web-based versus face-to-face interprofessional team encounters with standardized patients	Lempicki KA, Holland CS.	Lempicki KA	Curr Pharm Teach Learn	2018	F
566	PubMed	Development of a Holistic Assessment Plan to Evaluate a Four-Semester Laboratory Course Series	Porter AL, Barnett SG, Gallimore CE.	Porter AL	Am J Pharm Educ	2017	F
567	PubMed	Description and assessment of a pilot interprofessional education case competition activity	Posey S, Brady J, Pate K, Smith J, Peveto S.	Posey S	Curr Pharm Teach Learn	2018	F
568	PubMed	Quality Assurance and Improvement Practices of Experiential Education Programs in Schools of Pharmacy	Assemi M, DiVall MV, Lee K, Sy E, O'Sullivan T.	Assemi M	Am J Pharm Educ	2019	F
569	PubMed	Lessons Learned Using a Demonstration in a Large Classroom of Pharmacy Students	Rose TM.	Rose TM	Am J Pharm Educ	2018	F
570	PubMed	Precepting strategies to develop trainee resilience and overcome unexpected challenges in experiential learning	Skoglund E, Ayoub J, Nguyen HM.	Skoglund E	Am J Health Syst Pharm	2023	F
571	PubMed	Pharmacy preceptors' views on the value and optimal frequency of quality assurance visits to advanced pharmacy practice experience sites	Burgett NE, Dennis VC, Wideman SD, Kirkpatrick AE, Randall DL.	Burgett NE	Am J Pharm Educ	2012	F
572	PubMed	Students' motivation for interprofessional collaboration after their experience on an IPE ward: A qualitative analysis framed by self-determination theory	Visser CLF, Kusurkar RA, Croiset G, Ten Cate O, Westerveld HE.	Visser CLF	Med Teach	2019	F
573	PubMed	Preparing to prescribe: How do clerkship students learn in the midst of complexity?	McLellan L, Yardley S, Norris B, de Bruin A, Tully MP, Dornan T.	McLellan L	Adv Health Sci Educ Theory Pract	2015	F
574	PubMed	Moving a National Preceptor Development Platform From Design to Reality	Brownfield A, Williams CR, Cox CD, Davis LE, Haines SL, Rambaran KA, Ruble M, Smith MD.	Brownfield A	Am J Pharm Educ	2022	F
575	PubMed	Tools for integrating women's health into medical education: clinical cases and concept mapping	Weiss LB, Levison SP.	Weiss LB	Acad Med	2000	F
576	PubMed	An online flipped classroom approach improves the physiology score and subsequent course scores of the top-performing students	Xu Y, Chen C, Ji M, Xiang Y, Han Y, Feng D, Luo Z.	Xu Y	Adv Physiol Educ	2023	F
577	PubMed	Response to Nelson and Colleagues. Re: "A Call to Action to Remove ACPE Limits on Non-patient Care Elective APPEs"	Kanmaz T, Newman K, Skrabal M, Smith MD, Wang Y, Stultz K.	Kanmaz T	Am J Pharm Educ	2023	F
578	PubMed	A web-based tool for teaching pharmacy practice competency	Zlotos L, Kayne L, Thompson I, Kane KA, Boyter A.	Zlotos L	Am J Pharm Educ	2010	F
579	PubMed	Flexibility in APPEs, but at What Cost?	Wheeler JS, Crill CM, Havrda DE.	Wheeler JS	Am J Pharm Educ	2023	F
580	PubMed	Layered learning: Eight precepting strategies for the new attending pharmacist	Guidry CM, Jackson BT, Hawkins WA.	Guidry CM	Am J Health Syst Pharm	2023	F
581	PubMed	Management education within pharmacy curricula: A need for innovation	Mospan CM.	Mospan CM	Curr Pharm Teach Learn	2017	F
582	PubMed	A comprehensive approach to preceptor development	Vos SS, Trewet CB.	Vos SS	Am J Pharm Educ	2012	F
583	PubMed	The long-term impact of team-based learning on medical students' team performance scores and on their peer evaluation scores	Zgheib NK, Dimassi Z, Bou Akl I, Badr KF, Sabra R.	Zgheib NK	Med Teach	2016	F
584	PubMed	Establishment of a multi-state experiential pharmacy program consortium	Duke LJ, Unterwagner WL, Byrd DC.	Duke LJ	Am J Pharm Educ	2008	F
585	PubMed	The role of problem-based learning in the enhancement of allied health education	Tavakol K, Reicherter EA.	Tavakol K	J Allied Health	2003	F
586	PubMed	Involving a real patient in the design and implementation of case-based learning to engage learners	Dickinson BL, Lackey W, Sheakley M, Miller L, Jevert S, Shattuck B.	Dickinson BL	Adv Physiol Educ	2018	F
587	PubMed	Advancing Our Pharmacy Reformation - Accelerating Education and Practice Transformation: Report of the 2019-2020 Argus Commission	Chair PAC, Allen DD, Boyle CJ, DiPiro JT, Scott SA, Maine LL.	Chair PAC	Am J Pharm Educ	2020	F
588	PubMed	Incorporating diversity, equity, and inclusion concepts in pharmacy education and experiential training	Yang T, Linn BS, Bennis J.	Yang T	Am J Health Syst Pharm	2024	F
589	PubMed	IUPS Physiology Education Workshop series in India: organizational mechanics, outcomes, and lessons	Chandran DS, Muthukrishnan SP, Barman SM, Peltonen LM, Ghosh S, Sharma R, Bhattacharjee M, Rathore BB, Carroll RG, Sengupta J, Chan JYH, Ghosh D.	Chandran DS	Adv Physiol Educ	2020	F
590	PubMed	Development of Kampo（traditional Japanese medicine）e-learning program: evaluation of the flipped classroom for medical students	Ito A, Watanabe K, Fukuzawa Y, Mitani K, Fujimoto S, Matsuda T, Sugiyama K, Kitamura K, Ban N.	Ito A	Med Educ Online	2021	F
591	PubMed	Active Learning Centre: design and evaluation of an educational World Wide Web site	Turchin A, Lehmann CU.	Turchin A	Med Inform Internet Med	2000	F
592	PubMed	Pharmacy students' process of learning of real patients in a simple first-person perspective patient simulation exercise - A qualitative analysis	Kaae S, Andersen A, Gammelgaard B, Christiansen FV, Buhl C.	Kaae S	Curr Pharm Teach Learn	2024	F
593	PubMed	Impact of advanced pharmacy practice experience placement changes in colleges and schools of pharmacy	Duke LJ, Staton AG, McCullough ES, Jain R, Miller MS, Lynn Stevenson T, Fetterman JW, Lynn Parham R, Sheffield MC, Unterwagner WL, McDuffie CH.	Duke LJ	Am J Pharm Educ	2012	F
594	PubMed	Peer-led problem-based learning in interprofessional education of health professions students	Lehrer MD, Murray S, Benzar R, Stormont R, Lightfoot M, Hafertepe M, Welch G, Peters N, Maio A.	Lehrer MD	Med Educ Online	2015	F
595	PubMed	[New pedagogic approaches adapted to the teaching of pharmacology, the activities centered on the student]	Des Marchais JE.	Des Marchais JE	Therapie	1999	F
596	PubMed	Pharmacy student perspectives regarding curricular renewal with experiential alignment	Nuffer W, Gilliam E, Thompson M, Deihimi S, Jordan K, Wienbar R, Vande Griend J.	Nuffer W	Curr Pharm Teach Learn	2017	F
597	PubMed	Experiential learning	Dunn D, Chaput de Saintonge M.	Dunn D	Med Educ	1997	F
598	PubMed	Qualitative analysis of common definitions for core advanced pharmacy practice experiences	O'Sullivan TA, Danielson J, Weber SS.	O'Sullivan TA	Am J Pharm Educ	2014	F
599	PubMed	The courage to teach caring	Maine L, Vogt E.	Maine L	Am J Pharm Educ	2009	F
600	PubMed	A Scoping Review of Antimicrobial Stewardship Teaching in Pharmacy Education Curricula	Nasr ZG, Abbara DM, Wilby KJ.	Nasr ZG	Am J Pharm Educ	2021	F
601	PubMed	Exploring the Value of Medical Affairs Learning Experiences for Pharmacy Students and Residents	Bastow S, Greszler C.	Bastow S	Am J Pharm Educ	2024	F
602	PubMed	PharmD and needs-based education: an alternate view	Hadi MA.	Hadi MA	Am J Pharm Educ	2010	F
603	PubMed	Perspectives of a non-medically and a medically qualified early career anatomy academic on facilitating case-based learning sessions for undergraduate medical students	Patera E, Adwan MM.	Patera E	Anat Sci Educ	2024	F
604	PubMed	Response to Trujillo's article on "A Drug Interactions Elective Course"	Forsberg EA.	Forsberg EA	Am J Pharm Educ	2009	F
605	PubMed	Experiential learning of systems-based practice: a hands-on experience for first-year medical residents	Eiser AR, Connaughton-Storey J.	Eiser AR	Acad Med	2008	F
606	PubMed	Problem-based review: paracetamol overdose	Heaps T.	Heaps T	Acute Med	2011	F
607	PubMed	Improving performance amongst nursing students through the discovery of discrepancies during simulation	Unsworth J, Melling A, Tuffnell C, Allan J.	Unsworth J	Nurse Educ Pract	2016	F
608	PubMed	Perceptions of newly admitted undergraduate medical students on experiential training on community placements and working in rural areas of Uganda	Kaye DK, Mwanika A, Sekimpi P, Tugumisirize J, Sewankambo N.	Kaye DK	BMC Med Educ	2010	F
609	PubMed	Implementation and impact of a chronic kidney disease elective for second-year pharmacy students	Sherrill CH.	Sherrill CH	Curr Pharm Teach Learn	2017	F
610	PubMed	A quality improvement course review of advanced pharmacy practice experiences	Stevenson TL, Hornsby LB, Phillippe HM, Kelley K, McDonough S.	Stevenson TL	Am J Pharm Educ	2011	F
611	PubMed	Community pharmacy as an effective teaching and learning environment: Student perspectives from a UK MPharm programme	Bullen K, Davison K, Hardisty J.	Bullen K	Curr Pharm Teach Learn	2019	F
612	PubMed	A conceptual model for students' satisfaction with team-based learning using partial least squares structural equation modelling in a faculty of life sciences, in the United Kingdom	Manfrin A, Apampa B, Parthasarathy P.	Manfrin A	J Educ Eval Health Prof	2019	F
613	PubMed	A Comprehensive Survey of Infectious Diseases Curriculum Among US Pharmacy Schools	Jeffres MN, Kufel WD, Biehle LR, Cho JC, Narayanan N, Gruenberg K, Garcia J, MacDougall C.	Jeffres MN	Am J Pharm Educ	2019	F
614	PubMed	Effect of the essentials of critical care orientation (ECCO) program on the development of nurses' critical thinking skills	Kaddoura MA.	Kaddoura MA	J Contin Educ Nurs	2010	F
615	PubMed	Assessment of the effect of communication skills training on communication apprehension in first year pharmacy students - A two-year study	Rust C, Gentry WM, Ford H.	Rust C	Curr Pharm Teach Learn	2020	F
616	PubMed	Psychopharmacology curriculum field test	Zisook S, Balon R, Benjamin S, Beresin E, Goldberg DA, Jibson MD, Thrall G.	Zisook S	Acad Psychiatry	2009	F
617	PubMed	Clinical teaching and learning in midwifery and women's health	Raisler J, O'Grady M, Lori J.	Raisler J	J Midwifery Womens Health	2003	F
618	PubMed	Interprofessional Education in Neurology Intensive Care Unit: Learning Activity for Students Completing Clerkships and Field Experiences	Gross T, Wright G, De Jesus S, Karpa K.	Gross T	MedEdPORTAL	2024	F
619	PubMed	A preliminary model for faculty workload for a highly integrated curriculum delivered by team-based learning	Brooks MJ, Nelson MH.	Brooks MJ	Curr Pharm Teach Learn	2018	F
620	PubMed	The Status and Adequacy of Preceptor Orientation and Development Programs in US Pharmacy Schools	O'Sullivan TA, Cox CD, Darbishire P, Dinkins MM, Johanson EL, Joseph A, Vos S.	O'Sullivan TA	Am J Pharm Educ	2020	F
621	PubMed	A Call to Action to Address Well-Being Within Experiential Education	Newman K, Larson S, Ruble MJ, Thomason Watts M.	Newman K	Am J Pharm Educ	2023	F
622	PubMed	Doctor of pharmacy student preferences for computer-based vs. paper-and-pencil testing in a, social and administrative pharmacy course	Franic DM, Palmer R, Fulford M.	Franic DM	Curr Pharm Teach Learn	2021	F
623	PubMed	Implementation and evaluation of a women's reproductive health pharmacy elective	El-Ibiary SY, Azizoddin A, Petrossian L, Gurney MK.	El-Ibiary SY	Curr Pharm Teach Learn	2018	F
624	PubMed	A plumber's guide to the cardiovascular system	Washburn SE, Stewart RH.	Washburn SE	Adv Physiol Educ	2020	F
625	PubMed	Application of PBL combined with traditional teaching in the Immunochemistry course	Song P, Shen X.	Song P	BMC Med Educ	2023	F
626	PubMed	Evaluation of pharmacist satisfaction with simulation-based learning in Singapore	Ong CL, Kane-Gill SL, Kobulinsky LR, Hon JS, Kong MC, Seybert AL.	Ong CL	Curr Pharm Teach Learn	2018	F
627	PubMed	Whole Person Health: Using Experiential Learning and the ICF Model as a Tool for Introductory Interprofessional Collaborative Practice	Johnson AM, Woltenberg LN, Heinss SH, Carper R, Taylor S, Kuperstein J.	Johnson AM	J Allied Health	2020	F
628	PubMed	Flipping around the classroom: Accelerated Bachelor of Science in Nursing students' satisfaction and achievement	El-Banna MM, Whitlow M, McNelis AM.	El-Banna MM	Nurse Educ Today	2017	F
629	PubMed	Service scripts: a tool for teaching pharmacy students how to handle common practice situations	Holdford D.	Holdford D	Am J Pharm Educ	2006	F
630	PubMed	When Veterinary Drugs Reach Human Hospitals: A Problem-Based Learning Discussion	Binda DD, Gonzalez M, Rosales V, Black W, Ortega R.	Binda DD	A A Pract	2023	F
631	PubMed	Correlation between active-learning coursework and student retention of core content during advanced pharmacy practice experiences	Lucas KH, Testman JA, Hoyland MN, Kimble AM, Euler ML.	Lucas KH	Am J Pharm Educ	2013	F
632	PubMed	Drug Repositioning by Integrating Known Disease-Gene and Drug-Target Associations in a Semi-supervised Learning Model	Le DH, Nguyen-Ngoc D.	Le DH	Acta Biotheor	2018	F
633	PubMed	An interprofessional service-learning course: uniting students across educational levels and promoting patient-centered care	Dacey M, Murphy JI, Anderson DC, McCloskey WW.	Dacey M	J Nurs Educ	2010	F
634	PubMed	Use of Wikis in advanced pharmacy practice experiences	Miller AD, Bookstaver PB, Norris LB.	Miller AD	Am J Pharm Educ	2009	F
635	PubMed	[Role of pharmacists and student pharmacists in educating and providing advice about over the counter (OTC) medications]	Kato T.	Kato T	Yakugaku Zasshi	2014	F
636	PubMed	Health-system implementation of a collaborative core curriculum for advanced pharmacy experiential education during the COVID-19 pandemic	Montepara CA, Schoen RR, Guarascio AJ, McConaha JL, Horn PJ.	Montepara CA	Am J Health Syst Pharm	2021	F
637	PubMed	Implementing interventions to promote well-being in experiential education	Linn BS, Tran E, Willson M, Hanks D.	Linn BS	Am J Health Syst Pharm	2022	F
638	PubMed	Use of problem-based learning in staff training and development	Massaro FJ, Harrison MR, Soares A.	Massaro FJ	Am J Health Syst Pharm	2006	F
639	PubMed	Comparing Teaching Methods on Skin Disorders Using Standardized Patients Dressed in Moulage vs Paper Cases	Flores EK, Hess R Jr.	Flores EK	Am J Pharm Educ	2018	F
640	PubMed	Pharmaceutical science research training: an early practice course for first-year students	Wu HS, Zhu KL, Fan XH, Gao JQ.	Wu HS	Med Educ	2018	F
641	PubMed	Use of profession-role exchange in an interprofessional student team-based community health service-learning experience	Wang J, Guo J, Wang Y, Yan D, Liu J, Zhang Y, Hu X.	Wang J	BMC Med Educ	2020	F
642	PubMed	A 'RIPPER' Project: advancing rural inter-professional health education at the University of Tasmania	Whelan JJ, Spencer JF, Rooney K.	Whelan JJ	Rural Remote Health	2008	F
643	PubMed	Using a human patient simulation mannequin to teach interdisciplinary team skills to pharmacy students	Fernandez R, Parker D, Kalus JS, Miller D, Compton S.	Fernandez R	Am J Pharm Educ	2007	F
644	PubMed	Debate as an Active Learning Pedagogy Among Pharmacy Students in a Public Health Course	Ogunsanya ME, Wagner JL, Bennett K, Medina MS, Starnes S, Planas LG.	Ogunsanya ME	Am J Pharm Educ	2024	F
645	PubMed	Peer teacher training for health professional students: a systematic review of formal programs	Burgess A, McGregor D.	Burgess A	BMC Med Educ	2018	F
646	PubMed	[Applying active learning in pharmaceutical studies by the way of team-based learning]	Eveillard M.	Eveillard M	Ann Pharm Fr	2021	F
647	PubMed	The effectiveness of online team-based learning in introduction to medical ethics education for medical students at a medical college of Nepal: a pilot study	Subedi N, Hirachan N, Paudel S, Shrestha B, Pradhan A, Subedee A, Li X.	Subedi N	BMC Med Educ	2022	F
648	PubMed	An active-learning laboratory on urinary incontinence products for pharmacy students	Peron EP, McDaniel JS, Van Tassell B, Donohoe KL.	Peron EP	Curr Pharm Teach Learn	2024	F
649	PubMed	Assessing the effectiveness of flipped classroom teaching-learning method among undergraduate medical students at gondar university, college of medicine and health sciences: an interventional study	Mengesha AK, Ayele HS, Misker MF, Beyna AT.	Mengesha AK	BMC Med Educ	2024	F
650	PubMed	Understanding the early effects of team-based learning on student accountability and engagement using a three session TBL pilot	Sharma A, Janke KK, Larson A, Peter WS.	Sharma A	Curr Pharm Teach Learn	2017	F
651	PubMed	[Learning Strategy for Pharmacy Students to Develop Empathy for Hepatitis B Patients through a Lecture Presented by Patients Describing Their Daily Lives]	Iwazaki A, Sone T, Okumura S, Maki R, Kohno T.	Iwazaki A	Yakugaku Zasshi	2020	F
652	PubMed	Weekly active-learning activities in a drug information and literature evaluation course	Timpe EM, Motl SE, Eichner SF.	Timpe EM	Am J Pharm Educ	2006	F
653	PubMed	Use of active learning and simulation to teach pharmacy students order verification and patient education best practices with oral oncolytic therapies	Duffy AP, Henshaw A, Trovato JA.	Duffy AP	J Oncol Pharm Pract	2021	F
654	PubMed	Mental health pharmacy education at 16 European universities	Koski I, Heikkila A, Bell JS.	Koski I	Am J Pharm Educ	2009	F
655	PubMed	A 4-week nutrition and therapeutics course in an undergraduate pharmacy program	Pearce KL, Cross G.	Pearce KL	Am J Pharm Educ	2013	F
656	PubMed	Medicines concordance in clinical practice	de Almeida Neto AC, Aslani P.	de Almeida Neto AC	Br J Clin Pharmacol	2008	F
657	PubMed	Antibiotic exposure and bacterial resistance in human and veterinary medicine: a problem-based learning topic for Master's students	Eveillard M, Pouliquen H, Ruvoen N, Couvreur S, Krempf M, Magras C, Lepelletier D.	Eveillard M	FEMS Microbiol Lett	2017	F
658	PubMed	Creation of an active learning healthcare communications course using simulations relevant to pharmacy practice	Collier IA, Baker DM.	Collier IA	Curr Pharm Teach Learn	2017	F
659	PubMed	Retrospective assessment of an intentional interprofessional experiential education experience involving pharmacy students in a dental clinic	Morelli R, Alamer NI, Swann BJ.	Morelli R	Curr Pharm Teach Learn	2024	F
660	PubMed	A Paradigm Shift in US Experiential Pharmacy Education Accelerated by the COVID-19 Pandemic	Fuller KA, Heldenbrand SD, Smith MD, Malcom DR.	Fuller KA	Am J Pharm Educ	2020	F
661	PubMed	[Education strategy of clinical clerkship for clinical toxicology at the Showa University Hospitals]	Saito I.	Saito I	Chudoku Kenkyu	2012	F
662	PubMed	Approach to a patient with chemotherapy-induced peripheral neuropathy: problem-based learning discussion	Pressler MP, Brenner B, Amgalan A, Mendelson AM.	Pressler MP	Pain Med	2024	F
663	PubMed	Accommodating Pharmacy Students With Physical Disabilities During the Experiential Learning Curricula	Kieser M, Feudo D, Legg J, Rodriguez R, Schriever A, Parent-Stevens L, Allen SM, Feemster AA, Brueckl M, Walker PC, Pick A, Caward K, Oja K, McGuiggan M, Shepler B.	Kieser M	Am J Pharm Educ	2022	F
664	PubMed	Interprofessional education: fad or imperative	Poirier TI, Wilhelm M.	Poirier TI	Am J Pharm Educ	2013	F
665	PubMed	Personalized Learning in an Online Drugs and US Health Care System Controversies Course	Rojanasarot S, Milone A, Balestrieri R, Pittenger AL.	Rojanasarot S	Am J Pharm Educ	2018	F
666	PubMed	Finding balance: Offering a systematic method to explore the influence of technology on team-based learning	Wang Y, Ofstad W.	Wang Y	Curr Pharm Teach Learn	2021	F
667	PubMed	Pharmacy Students' Ability to Identify the Steps of the Pharmacists' Patient Care Process During IPPE	Taylor S, Deja E, Divine H, Laney L, McIntosh T.	Taylor S	Am J Pharm Educ	2020	F
668	PubMed	Impact of an electronic-based assessment on student pharmacist performance in a required therapeutics course	Stauffer R, Pitlick J, Challen L.	Stauffer R	Curr Pharm Teach Learn	2020	F
669	PubMed	Student preferences regarding teaching methods in a drug-induced diseases and clinical toxicology course	Rivkin A, Gim S.	Rivkin A	Am J Pharm Educ	2013	F
670	PubMed	Small group activities within academic communities improve the connectedness of students and faculty	Brandl K, Schneid SD, Smith S, Winegarden B, Mandel J, Kelly CJ.	Brandl K	Med Teach	2017	F
671	PubMed	Physician Assistant Teaching Effectiveness Through Incorporation of Active Learning and Interdisciplinary Pharmacy Students	Christopher A, Jenjebir A.	Christopher A	J Physician Assist Educ	2021	F
672	PubMed	Educating in antimicrobial resistance awareness: adaptation of the Small World Initiative program to service-learning	Valderrama MJ, González-Zorn B, de Pablo PC, Díez-Orejas R, Fernández-Acero T, Gil-Serna J, de Juan L, Martín H, Molina M, Navarro-García F, Patiño B, Pla J, Prieto D, Rodríguez C, Román E, Sanz-Santamaría AB, de Silóniz MI, Suárez M, Vázquez C, Cid VJ.	Valderrama MJ	FEMS Microbiol Lett	2018	F
673	PubMed	Communication and relationship building in pharmacy education: Experiences from a student-patient buddy project	Koster ES, Philbert D.	Koster ES	Curr Pharm Teach Learn	2023	F
674	PubMed	[Nursing pharmacology education and active-learning.]	Yanagita T, Kanaoka M, Kinoshita Y, Takeya R.	Yanagita T	Nihon Yakurigaku Zasshi	2022	F
675	PubMed	Evaluation of a Newly Established Layered Learning Model in an Ambulatory Care Practice Setting	Kasper B, Brownfield A.	Kasper B	Curr Pharm Teach Learn	2018	F
676	PubMed	Over the counter drugs (and dietary supplement) exercise: a team-based introduction to biochemistry for health professional students	Phadtare S, Abali E, Brodsky B.	Phadtare S	Biochem Mol Biol Educ	2013	F
677	PubMed	Pharmacy Students' Perspectives on Interprofessional Learning in a Simulated Patient Care Ward Environment	Curley LE, Jensen M, McNabb C, Ram S, Torrie J, Jowsey T, McDonald M.	Curley LE	Am J Pharm Educ	2019	F
678	PubMed	Helpful Tips for New Users of Active Learning	Howard M, Persky AM.	Howard M	Am J Pharm Educ	2015	F
679	PubMed	Integration of an introductory pharmacy practice experience with an advanced pharmacy practice experience in adult internal medicine	Smith WJ, Bird ML, Vesta KS, Harrison DL, Dennis VC.	Smith WJ	Am J Pharm Educ	2012	F
680	PubMed	Improving advanced pharmacy practice experiences with an intention/reflection practice	Fierke KK, Lepp GA, Maxwell WD, Hager KD, Sucher BJ.	Fierke KK	Curr Pharm Teach Learn	2019	F
681	PubMed	The use of Service-Learning in drought response by universities in Ethiopia	Downes EA, Murray JP, Brownsberger SL.	Downes EA	Nurs Outlook	2007	F
682	PubMed	Integrative Health: An Interprofessional Standardized Patient Case for Prelicensure Learners	Rivera J, de Lisser R, Dhruva A, Fitzsimmons A, Hyde S, Reddy S, Tsourounis C, Adler SR.	Rivera J	MedEdPORTAL	2018	F
683	PubMed	A Structured Approach to Intentional Interprofessional Experiential Education at a Non-Academic Community Hospital	Nwaesei AS, Jacob BC, Peasah SK, Perkins JJ, Hogan M.	Nwaesei AS	Am J Pharm Educ	2019	F
684	PubMed	Comparison of two lecture delivery platforms in a hybrid distance education program	Ried LD, Byers K.	Ried LD	Am J Pharm Educ	2009	F
685	PubMed	Educational Games as a Teaching Tool in Pharmacy Curriculum	Aburahma MH, Mohamed HM.	Aburahma MH	Am J Pharm Educ	2015	F
686	PubMed	Current events project in a pharmacotherapy course	Kelsch MP, Werremeyer AB.	Kelsch MP	Am J Pharm Educ	2010	F
687	PubMed	Changing the foundations of faculty development by developing a quality learning environment	Hughes JA, Ofstad W, Fuentes DG.	Hughes JA	Curr Pharm Teach Learn	2022	F
688	PubMed	Perioperative Management of Flecainide: A Problem-Based Learning Discussion	Acker L, Bova Campbell K, Naglee C, Taicher B, Bronshteyn YS.	Acker L	A A Pract	2021	F
689	PubMed	Active-learning processes used in US pharmacy education	Stewart DW, Brown SD, Clavier CW, Wyatt J.	Stewart DW	Am J Pharm Educ	2011	F
690	PubMed	An evidence-based medicine elective course to improve student performance in advanced pharmacy practice experiences	Bookstaver PB, Rudisill CN, Bickley AR, McAbee C, Miller AD, Piro CC, Schulz R.	Bookstaver PB	Am J Pharm Educ	2011	F
691	PubMed	Transforming a large-class lecture course to a smaller-group interactive course	Persky AM, Pollack GM.	Persky AM	Am J Pharm Educ	2010	F
692	PubMed	Cost savings associated with pharmacy student interventions during APPEs	Shepler BM.	Shepler BM	Am J Pharm Educ	2014	F
693	PubMed	Application of constructivism and cognitive flexibility theory to build a Comprehensive, Integrated, Multimodal Interprofessional Education and Practice (CIM-IPEP) program	Malhotra A, Yang C, Feng X.	Malhotra A	J Interprof Care	2022	F
694	PubMed	Grading trends and evaluation of student performance across advanced pharmacy practice experiences (APPE) in the Big Ten Academic Alliance (The GRAPPES study)	Tofade T, Shepler BM, Feudo DM, Kieser MA, Jolowsky C, Miller ML, Sullivan D, Vos SS, Brueckl M, Walker PC.	Tofade T	Curr Pharm Teach Learn	2018	F
695	PubMed	Practical Team-Based Learning from Planning to Implementation	Whitley HP, Bell E, Eng M, Fuentes DG, Helms KL, Maki ED, Vyas D.	Whitley HP	Am J Pharm Educ	2015	F
696	PubMed	Improving Pharmacy Student Communication Outcomes Using Standardized Patients	Gillette C, Rudolph M, Rockich-Winston N, Stanton R, Anderson HG Jr.	Gillette C	Am J Pharm Educ	2017	F
697	PubMed	Pattern of clinical research in the era of COVID-19 pandemic: A new learning experience for the present as well as future	Mahalmani VM, Semwal A, Kaur H, Kaur S, Prakash A, Medhi B.	Mahalmani VM	Indian J Pharmacol	2020	F
698	PubMed	Innovative approach using interprofessional simulation to educate surgical residents in technical and nontechnical skills in high-risk clinical scenarios	Nicksa GA, Anderson C, Fidler R, Stewart L.	Nicksa GA	JAMA Surg	2015	F
699	PubMed	A multi-instructor, team-based, active-learning exercise to integrate basic and clinical sciences content	Kolluru S, Roesch DM, Akhtar de la Fuente A.	Kolluru S	Am J Pharm Educ	2012	F
700	PubMed	Team-based learning in pharmacy education	Ofstad W, Brunner LJ.	Ofstad W	Am J Pharm Educ	2013	F
701	PubMed	A clinical nutrition course to improve pharmacy students' skills and confidence in counseling patients	Chang L, Popovich NG, Iramaneerat C, Smith EV, Lutfiyya MN.	Chang L	Am J Pharm Educ	2008	F
702	PubMed	Competencies for the provision of comprehensive medication management services in an experiential learning project	Mendonça SAM, Freitas EL, Ramalho de Oliveira D.	Mendonça SAM	PLoS One	2017	F
703	PubMed	The Daily Dose: Utilizing WhatsApp to engage pharmacy students in clinical discussion	Rodawold A, Vogler C.	Rodawold A	Curr Pharm Teach Learn	2022	F
704	PubMed	Influence of an interprofessional HIV/AIDS education program on role perception, attitudes and teamwork skills of undergraduate health sciences students	Curran VR, Mugford JG, Law RM, MacDonald S.	Curran VR	Educ Health (Abingdon)	2005	F
705	PubMed	Interprofessional education for students of the health professions: the "Seamless Care" model	Mann KV, Mcfetridge-Durdle J, Martin-Misener R, Clovis J, Rowe R, Beanlands H, Sarria M.	Mann KV	J Interprof Care	2009	F
706	PubMed	Redesign of a large lecture course into a small-group learning course	Ferreri SP, O'Connor SK.	Ferreri SP	Am J Pharm Educ	2013	F
707	PubMed	Factors affecting learning and teaching for medicines supply management training in Pacific Island Countries--a realist review	Brown AN, Ward-Panckhurst L, Cooper G.	Brown AN	Rural Remote Health	2013	F
708	PubMed	Enhancing team-based active learning through hands-on experience with nicotine replacement therapy	Franks AS.	Franks AS	Am J Pharm Educ	2013	F
709	PubMed	Developing Critical Thinking Skills in Pharmacy Students	Persky AM, Medina MS, Castleberry AN.	Persky AM	Am J Pharm Educ	2019	F
710	PubMed	Student-directed learning in a community geriatrics advanced pharmacy practice experience	Sauer BL.	Sauer BL	Am J Pharm Educ	2006	F
711	PubMed	Problematizing in nursing education: Freire's contribution to transformative practice	Rozendo CA, Santos Salas A, Cameron B.	Rozendo CA	Nurse Educ Today	2017	F
712	PubMed	"This is you teaching you:" Exploring providers' perspectives on experiential learning and enhancing patient safety and outcomes in ketamine-assisted therapy	Argento E, Petker T, Vig J, Robertson C, Jaeger A, Necyk C, Thielking P, Walsh Z.	Argento E	PLoS One	2024	F
713	PubMed	A Five-Year Evaluation of Examination Structure in a Cardiovascular Pharmacotherapy Course	Schullo-Feulner A, Kolar C, Janke KK.	Schullo-Feulner A	Am J Pharm Educ	2015	F
714	PubMed	The utilization of peer feedback during collaborative learning in undergraduate medical education: a systematic review	Lerchenfeldt S, Mi M, Eng M.	Lerchenfeldt S	BMC Med Educ	2019	F
715	PubMed	Medicines concordance and game theory	Hughes D.	Hughes D	Br J Clin Pharmacol	2008	F
716	PubMed	Advanced practice internship: experiential learning in a drug use and disease state management program	Skledar SJ, McKaveney TP, Ward CO, Culley CM, Ervin KC, Weber RJ.	Skledar SJ	Am J Pharm Educ	2006	F
717	PubMed	Health promotion integrated into a Thai PharmD curriculum to improve pharmacy practice skills	Sookaneknun P, Suttajit S, Ploylearmsang C, Kanjanasilp J, Maleewong U.	Sookaneknun P	Am J Pharm Educ	2009	F
718	PubMed	The control of vascular smooth muscle function: my life-long learning and continuous discovery with Professor E.E. Daniel	Kwan CY.	Kwan CY	Can J Physiol Pharmacol	2005	F
719	PubMed	Perceptions of service learning in pharmacy education: A systematic review	Gonzales AD, Harmon KS, Fenn NE 3rd.	Gonzales AD	Curr Pharm Teach Learn	2020	F
720	PubMed	Student Perceptions of Learning Through an International Comparison	Woods P, Perepelkin J, Mey A, Gapp R, King M.	Woods P	Am J Pharm Educ	2016	F
721	PubMed	Teaching of drug disposition using physiologically based pharmacokinetic modeling software: GastroPlus as an educational tool	Morningstar-Kywi N, Morris DN, Romero RM, Haworth IS.	Morningstar-Kywi N	Adv Physiol Educ	2023	F
722	PubMed	Human simulators and standardized patients to teach difficult conversations to interprofessional health care teams	Marken PA, Zimmerman C, Kennedy C, Schremmer R, Smith KV.	Marken PA	Am J Pharm Educ	2010	F
723	PubMed	Vertical integration of head, neck, and special senses module in undergraduate medical curriculum	Arain SA, Kumar S, Yaqinuddin A, Meo SA.	Arain SA	Adv Physiol Educ	2020	F
724	PubMed	Blending team-based learning and game-based learning in pharmacy education	Khalafalla FG, Alqaysi R.	Khalafalla FG	Curr Pharm Teach Learn	2021	F
725	PubMed	Further development of pharmacy student-facilitated diabetes management clinics	Nuffer W, McCollum M, Ellis SL, Turner CJ.	Nuffer W	Am J Pharm Educ	2012	F
726	PubMed	An elective course in adult acute care medicine using a hybrid delivery system	Zapantis A, Machado C, Nemire R, Leung S.	Zapantis A	Am J Pharm Educ	2008	F
727	PubMed	Towards the integration of medical informatics education for clinicians into the medical curriculum	Lungeanu D, Tractenberg RE, Bersan OS, Mihalas GI.	Lungeanu D	Stud Health Technol Inform	2009	F
728	PubMed	Pharmacy Student Learning During Advanced Pharmacy Practice Experiences in Relation to the CAPE 2013 Outcomes	Dennis VC, May DW, Kanmaz TJ, Reidt SL, Serres ML, Edwards HD.	Dennis VC	Am J Pharm Educ	2016	F
729	PubMed	Framework for an interprofessional experience addressing health and disability for health professional students	Woodworth J, Smith LJ, Andreoli JM, Erickson SR.	Woodworth J	Curr Pharm Teach Learn	2024	F
730	PubMed	Evaluating students' perceptions of an interprofessional problem-based pilot learning project	Eccott L, Greig A, Hall W, Lee M, Newton C, Wood V.	Eccott L	J Allied Health	2012	F
731	PubMed	Peer leader selection: A step forward for assisted peer learning at Aga Khan University	Rehman R, Siddiqi HS, Alam F.	Rehman R	J Pak Med Assoc	2018	F
732	PubMed	Better Prescribing Project: a randomized controlled trial of the impact of case-based educational modules and personal prescribing feedback on prescribing for hypertension in primary care	Herbert CP, Wright JM, Maclure M, Wakefield J, Dormuth C, Brett-MacLean P, Legare J, Premi J.	Herbert CP	Fam Pract	2004	F
733	PubMed	The impact of problem-solving feedback on team-based learning case responses	Medina MS, Conway SE, Davis-Maxwell TS, Webb R.	Medina MS	Am J Pharm Educ	2013	F
734	PubMed	Impact of an infectious diseases advanced pharmacy practice experience on student knowledge	Stover KR, King ST, Barber KE.	Stover KR	Curr Pharm Teach Learn	2018	F
735	PubMed	Creation and implementation of a drug discovery and development game	Lounsbury N, Chow NK, Jackson KC, Chbib C.	Lounsbury N	Curr Pharm Teach Learn	2022	F
736	PubMed	Evaluation of student perceptions with 2 interprofessional assessment tools-the Collaborative Healthcare Interdisciplinary Relationship Planning instrument and the Interprofessional Attitudes Scale-following didactic and clinical learning experiences in the United States	Dennis V, Craft M, Bratzler D, Yozzo M, Bender D, Barbee C, Neely S, Robinson M.	Dennis V	J Educ Eval Health Prof	2019	F
737	PubMed	The Effect of Pharmacy Students' Attendance on Examination Performance in Two Sequential Active-Learning Pharmacotherapy Courses	Ta A, Neumiller JJ, Kim AP, Remsberg CM, Gothard MD.	Ta A	Am J Pharm Educ	2020	F
738	PubMed	Barriers to expanding advanced pharmacy practice experience site availability in an experiential education consortium	Brackett PD, Byrd DC, Duke LJ, Fetterman JW, Unterwagner WL, Staton AG, Miller MS, Sheffield MC, Kennedy WK, McDuffie CH, Stevenson TL, Thompson PA, McCullough ES.	Brackett PD	Am J Pharm Educ	2009	F
739	PubMed	Learning Activities to Build Population Health Management Skills for Pharmacy Students	Pakyz AL, Cheang KI, Stultz JS, Moczygemba LR.	Pakyz AL	Am J Pharm Educ	2018	F
740	PubMed	Complex patient cases solved by near-peer integrated teams provides leadership, professionalism, and peer-teaching opportunities	Henriksen B, Calinski D, Henriksen J, Gregory N.	Henriksen B	Curr Pharm Teach Learn	2020	F
741	PubMed	Predictors of Pharmacy Student Performance on Written and Clinical Examinations in a Flipped Classroom Curriculum	Lyons KM, Brock TP, Malone DT, Freihat L, White PJ.	Lyons KM	Am J Pharm Educ	2020	F
742	PubMed	Design and implementation considerations of experiential interprofessional share days for a new practitioner	Anthony Hawkins W, Darley A, Malcom DR, Smith SE, Sikora A, Bland CM, Hixon LM, Flowers G, Branan TN.	Anthony Hawkins W	Am J Health Syst Pharm	2024	F
743	PubMed	Teaching and Learning Pharmacy Services: A Teaching Method for Developing Competencies for Patient-Centered Care Through Experiential Learning in a Real Workplace	Foppa AA, Oliveira Gomes L, Raijche Mattozo Rover M, Dos Santos RI, Rocha Farias M, Leite SN.	Foppa AA	J Pharm Pract	2021	F
744	PubMed	A lecture about pharmaceuticals used in animal patients	Lust EB.	Lust EB	Am J Pharm Educ	2009	F
745	PubMed	Design of a problem-based undergraduate course in pharmacology: implications for the teaching of physiology	Rangachari PK.	Rangachari PK	Am J Physiol	1991	F
746	PubMed	What health science students learn from playing a standardized patient in an ethics course	Haddad A.	Haddad A	Camb Q Healthc Ethics	2010	F
747	PubMed	Perceptions of Graduating Health Professional Students of Their Interprofessional Education Experiences during Pre-Licensure Education	Doucet S, Loney E, Brown PA.	Doucet S	J Allied Health	2016	F
748	PubMed	Gagné's 9 Events of Instruction With Active Learning: Teaching Student Pharmacists How to Measure Blood Pressure	Chen JJ, Johannesmeyer HJ.	Chen JJ	J Pharm Pract	2021	F
749	PubMed	Failure to fail - Perspective from junior faculty preceptors on the challenges of evaluating underperforming students in the experiential learning environment	Litten KP, McQuade BM, Wettergreen SA, Nardolillo JA, Stewart MP.	Litten KP	Curr Pharm Teach Learn	2023	F
750	PubMed	The 4-year evolution of a social and behavioral pharmacy course	Zorek JA, Lambert BL, Popovich NG.	Zorek JA	Am J Pharm Educ	2013	F
751	PubMed	Unpacking student learning from an early experience with the Pharmacists' Patient Care Process	Janke KK, Hager KD, Sharma A.	Janke KK	Curr Pharm Teach Learn	2020	F
752	PubMed	Relative exposure to psychiatric conditions and medications in pharmacy education	Ernst K, Thompson AN, VandenBerg A.	Ernst K	Curr Pharm Teach Learn	2024	F
753	PubMed	[An Attempt to Measure Presentation Skill Acquisition Using Peer and Self-evaluation]	Morone M, Sato A, Ohno I, Ohkawara Y, Suzuki T, Nakamura H, Azuma Y.	Morone M	Yakugaku Zasshi	2016	F
754	PubMed	Medical student service learning program teaches secondary students about career opportunities in health and medical fields	Karpa K, Vakharia K, Caruso CA, Vechery C, Sipple L, Wang A.	Karpa K	Adv Physiol Educ	2015	F
755	PubMed	A Pharmacotherapy Capstone Course to Target Student Learning and Programmatic Curricular Assessment	Saseen JJ, Linnebur SA, Borgelt LM, Trujillo J, Fish DN, Mueller S.	Saseen JJ	Am J Pharm Educ	2017	F
756	PubMed	A longitudinal qualitative study examining the impact of Check-In, a novel learning activity on burnout for pharmacy students	Fernandes HVJ, Richard C, Bynkoski K, Ewan B, Houle SKD.	Fernandes HVJ	Curr Pharm Teach Learn	2023	F
757	PubMed	Influence of Reading Material Characteristics on Study Time for Pre-Class Quizzes in a Flipped Classroom	Persky AM, Hogg A.	Persky AM	Am J Pharm Educ	2017	F
758	PubMed	Dissemination of a simulation-based mastery learning intervention reduces central line-associated bloodstream infections	Barsuk JH, Cohen ER, Potts S, Demo H, Gupta S, Feinglass J, McGaghie WC, Wayne DB.	Barsuk JH	BMJ Qual Saf	2014	F
759	PubMed	A Review of Development Initiatives for Pharmacy Student and Resident Preceptors	Howard ML, Yuet WC, Isaacs AN.	Howard ML	Am J Pharm Educ	2020	F
760	PubMed	Development of a cancer-themed escape room learning activity for undergraduate pharmacy students	Wilby KJ, Kremer LJ.	Wilby KJ	Int J Pharm Pract	2020	F
761	PubMed	Building a Community of Health Professionals to Establish a Shared Learning Experience in Psychiatry and Substance Use Disorders for Health Professions Students	Muzyk A, Andolsek K, Mullan P, Tew C, Sanders C, Derouin A, Carter B, Holmer S.	Muzyk A	Acad Psychiatry	2018	F
762	PubMed	An experiential learning collaborative on quality improvement for interprofessional learners	Goodman CW, Justo J, Merrow C, Prest P, Ramsey E, Ray D.	Goodman CW	J Interprof Care	2022	F
763	PubMed	Simulator Teaching of Cardiopulmonary Bypass Complications: A Prospective, Randomized Study	Smelt JLC, Phillips S, Hamilton C, Fricker P, Spray D, Nowell JL, Jahangiri M.	Smelt JLC	J Surg Educ	2016	F
764	PubMed	An instructional model for a nonprescription therapeutics course	Hamilton WR, Padron VA, Turner PD, Walters RW, Alsharif NZ, Griess AL, Shafer AL, Makoid MC.	Hamilton WR	Am J Pharm Educ	2009	F
765	PubMed	The Past, Present, and Future of Virtual Reality in Pharmacy Education	Coyne L, Merritt TA, Parmentier BL, Sharpton RA, Takemoto JK.	Coyne L	Am J Pharm Educ	2019	F
766	PubMed	Using Team-based Learning to Teach a Hybrid Pharmacokinetics Course Online and in Class	Franklin AS, Markowsky S, De Leo J, Normann S, Black E.	Franklin AS	Am J Pharm Educ	2016	F
767	PubMed	Characteristics of medication errors made by students during the administration phase: a descriptive study	Wolf ZR, Hicks R, Serembus JF.	Wolf ZR	J Prof Nurs	2006	F
768	PubMed	Ready or Not: A Crossover Study of (Un)graded Individual Readiness Assurance Tests in Team-Based Learning	Noel ZR, Kulo V, Cestone C, Jun HJ, Sweet M, Kubitz KA, Gordes KL.	Noel ZR	Am J Pharm Educ	2024	F
769	PubMed	Perceptions of medical students regarding community-based teaching experiences: an observation from Bangladesh	Ahmed SMM, Hasan MN, Kabir R, Arafat SMY, Rahman S, Haque M, Majumder MAA.	Ahmed SMM	Rural Remote Health	2019	F
770	PubMed	Introduction and Assessment of a Blended-Learning Model to Teach Patient Assessment in a Doctor of Pharmacy Program	Prescott WA Jr, Woodruff A, Prescott GM, Albanese N, Bernhardi C, Doloresco F.	Prescott WA Jr	Am J Pharm Educ	2016	F
771	PubMed	Educational Prescriptions to Document Evidence-Based Medicine Questions in Ambulatory Care Advanced Pharmacy Practice Experiences	Philbrick AM, Hager KD, Lounsbery JL, Moon JY, Pereira C, Undeberg MR, Westberg SM, Reidt S.	Philbrick AM	Am J Pharm Educ	2019	F
772	PubMed	Pathways and factors for food safety and food security at PFOS contaminated sites within a problem based learning approach	Brambilla G, D'Hollander W, Oliaei F, Stahl T, Weber R.	Brambilla G	Chemosphere	2015	F
773	PubMed	Association of Health Sciences Reasoning Test scores with academic and experiential performance	Cox WC, McLaughlin JE.	Cox WC	Am J Pharm Educ	2014	F
774	PubMed	Development and evaluation of a 3-day patient safety curriculum to advance knowledge, self-efficacy and system thinking among medical students	Aboumatar HJ, Thompson D, Wu A, Dawson P, Colbert J, Marsteller J, Kent P, Lubomski LH, Paine L, Pronovost P.	Aboumatar HJ	BMJ Qual Saf	2012	F
775	PubMed	Incorporating physical manipulatives into an integrated pharmacotherapy course to reinforce antimicrobial spectrum of activity	Foushee JA, Couch MM, Tillery EE, Giles AB.	Foushee JA	Curr Pharm Teach Learn	2021	F
776	PubMed	Relationship between assessment item format and item performance characteristics	Phipps SD, Brackbill ML.	Phipps SD	Am J Pharm Educ	2009	F
777	PubMed	An interprofessional postgraduate quality improvement curriculum: results and lessons learned over a 5-year implementation	Dolansky MA, Edmiston EA, Vehovec A, Harris A, Singh MK.	Dolansky MA	Med Educ Online	2024	F
778	PubMed	Enhanced numeracy skills following team-based learning in United States pharmacy students: a longitudinal cohort study	Carpenter RE, Coyne L, Silberman D, Takemoto JK.	Carpenter RE	J Educ Eval Health Prof	2022	F
779	PubMed	Collaboration Scripts or Checklists to Engage Novice Observers in Immersive Simulation?	Tremblay ML, Lafleur A, Dieckmann P, Rethans JJ, Dolmans D.	Tremblay ML	Simul Healthc	2023	F
780	PubMed	Measuring Metacognitive Knowledge, Monitoring, and Control in the Pharmacy Classroom and Experiential Settings	Rivers ML, Dunlosky J, Persky AM.	Rivers ML	Am J Pharm Educ	2020	F
781	PubMed	Microlearning activities improve student comprehension of difficult concepts and performance in a biochemistry course	Nowak G, Speed O, Vuk J.	Nowak G	Curr Pharm Teach Learn	2023	F
782	PubMed	High-fidelity simulation-based education in pre-registration healthcare programmes: a systematic review of reviews to inform collaborative and interprofessional best practice	Astbury J, Ferguson J, Silverthorne J, Willis S, Schafheutle E.	Astbury J	J Interprof Care	2021	F
783	PubMed	Self-directed learning: assessment of students' abilities and their perspective	Bhandari B, Chopra D, Singh K.	Bhandari B	Adv Physiol Educ	2020	F
784	PubMed	A case-based toxicology elective course to enhance student learning in pharmacotherapy	Brown SD, Pond BB, Creekmore KA.	Brown SD	Am J Pharm Educ	2011	F
785	PubMed	Experiencing a virtual patient to practice patient counselling skills	Richardson CL, Chapman S, White S.	Richardson CL	Curr Pharm Teach Learn	2021	F
786	PubMed	[Roles and Educational Effects of Clinical Case Studies in Home Medical Care]	Ohsawa T, Shimazoe T.	Ohsawa T	Yakugaku Zasshi	2017	F
787	PubMed	Crossword puzzle as a learning tool to enhance learning about anticoagulant therapeutics	Bawazeer G, Sales I, Albogami H, Aldemerdash A, Mahmoud M, Aljohani MA, Alhammad A.	Bawazeer G	BMC Med Educ	2022	F
788	PubMed	[Theory and Practice of the Constructive Jigsaw Method in Advancing Domain Knowledge and Skills in Parallel]	Masukawa H.	Masukawa H	Yakugaku Zasshi	2016	F
789	PubMed	Implementation of an integrated pharmacy education system for pharmacy students: a controlled educational trial	Nezhad MT, Shayanfar A, Yaqoubi S, Hamedeyazdan S, Kazemi M, Garjani A, Dizaji NM.	Nezhad MT	BMC Med Educ	2024	F
790	PubMed	Use of simulation to enhance learning in a pediatric elective	Tofil NM, Benner KW, Worthington MA, Zinkan L, White ML.	Tofil NM	Am J Pharm Educ	2010	F
791	PubMed	Making a Curricular Commitment to Continuing Professional Development in Doctor of Pharmacy Programs	Janke KK, Tofade T.	Janke KK	Am J Pharm Educ	2015	F
792	PubMed	Geriatric care as an introductory pharmacy practice experience	Woelfel JA, Boyce E, Patel RA.	Woelfel JA	Am J Pharm Educ	2011	F
793	PubMed	An active-learning laboratory focused on critical care topics	Crawford AN, Taylor A, Patterson J, Okpeku A, Donohoe KL.	Crawford AN	Curr Pharm Teach Learn	2024	F
794	PubMed	Student preparation time for traditional lecture versus team-based learning in a pharmacotherapy course	DeJongh B, Lemoine N, Buckley E, Traynor L.	DeJongh B	Curr Pharm Teach Learn	2018	F
795	PubMed	The impact of elective active-learning courses in pregnancy/lactation and pediatric pharmacotherapy	Elliott JP, Koerner PH, Heasley J, Kamal KM.	Elliott JP	Am J Pharm Educ	2012	F
796	PubMed	A qualitative exploration of pharmacy students' opinions and experiences of volunteering during the COVID-19 pandemic	Patel T, Paudyal V, Hadi MA.	Patel T	Curr Pharm Teach Learn	2022	F
797	PubMed	Development and Application of a Stepwise Assessment Process for Rational Redesign of Sequential Skills-Based Courses	Gallimore CE, Porter AL, Barnett SG.	Gallimore CE	Am J Pharm Educ	2016	F
798	PubMed	Comparing Pharmacotherapy Instruction to the 2009 and 2016 ACCP Toolkit Recommendations	Woodruff AE, Albanese NP, Prescott WA Jr.	Woodruff AE	Am J Pharm Educ	2018	F
799	PubMed	A Qualitative Preceptor Development Needs Assessment to Inform Program Design and Effectiveness	Williams CR, Wolcott MD, Minshew LM, Bentley A, Bell L.	Williams CR	Am J Pharm Educ	2021	F
800	PubMed	A Critical Care Hybrid Online Elective Course for Third-Year Pharmacy Students	Wanat MA, Tucker AM, Coyle EA.	Wanat MA	Am J Pharm Educ	2016	F
801	PubMed	A Scoping Review of Pharmacy Preceptor Training Programs	Knott GJ, Mylrea MF, Glass BD.	Knott GJ	Am J Pharm Educ	2020	F
802	PubMed	Human patient simulation in a pharmacotherapy course	Seybert AL, Kobulinsky LR, McKaveney TP.	Seybert AL	Am J Pharm Educ	2008	F
803	PubMed	Impact of supplemental individual verbal defense on confidence, engagement, and performance in a team-based learning therapeutics course	Allen JM, Egelund EF, Santevecchi BA, Venugopalan V, Whalen K, Patel PN.	Allen JM	Curr Pharm Teach Learn	2021	F
804	PubMed	You'll have to call the attending: Impact of a longitudinal, "real-time" case-based infectious diseases elective on entrustable professional activities to enhance APPE readiness	Cady EA, Dillon AJ, Bourland K, Rybakov I, Cluck DB, Veve MP.	Cady EA	Curr Pharm Teach Learn	2024	F
805	PubMed	Learning experiences of medical and pharmacy students at a student-run clinic in south africa and the development of a framework for learning	Johnston D, McInerney P, Moch S.	Johnston D	Educ Health (Abingdon)	2020	F
806	PubMed	Efficient design of peptide-binding polymers using active learning approaches	Rakhimbekova A, Lopukhov A, Klyachko N, Kabanov A, Madzhidov TI, Tropsha A.	Rakhimbekova A	J Control Release	2023	F
807	PubMed	The use of debates as an active learning tool in a college of pharmacy healthcare delivery course	Peasah SK, Marshall LL.	Peasah SK	Curr Pharm Teach Learn	2017	F
808	PubMed	Productive failure as an instructional approach to promote future learning	Steenhof N, Woods NN, Van Gerven PWM, Mylopoulos M.	Steenhof N	Adv Health Sci Educ Theory Pract	2019	F
809	PubMed	Intentional Interprofessional Experiential Education	Grice GR, Thomason AR, Meny LM, Pinelli NR, Martello JL, Zorek JA.	Grice GR	Am J Pharm Educ	2018	F
810	PubMed	Report card: an evaluation of a concept-based curriculum	Giddens JF, Morton N.	Giddens JF	Nurs Educ Perspect	2010	F
811	PubMed	A National Survey Exploring Practices and Perceptions of Sharing Experiential Evaluations With Future Preceptors	Newman K, Arnoldi J, Michael A.	Newman K	Am J Pharm Educ	2024	F
812	PubMed	A Randomized Crossover Comparison of Team-based Learning and Lecture Format on Learning Outcomes	Bleske BE, Remington TL, Wells TD, Klein KC, Guthrie SK, Tingen JM, Marshall VD, Dorsch MP.	Bleske BE	Am J Pharm Educ	2016	F
813	PubMed	Using stroke thrombolysis to describe the role of repetition in learning a cognitive skill	Chong CA.	Chong CA	Med Educ	2016	F
814	PubMed	Problem-based learning using the online Medicare Part D Plan Finder tool	Cutler TW, Stebbins MR, Lai E, Smith AR, Lipton HL.	Cutler TW	Am J Pharm Educ	2008	F
815	PubMed	Providing an Academic APPE Elective via Videoconference Between Off-campus Faculty and Students	Eiland LS, Staton AG, Stevenson TL.	Eiland LS	Am J Pharm Educ	2018	F
816	PubMed	Introducing a flipped classroom in a pharmacology course	Sajjad S, Gowani A.	Sajjad S	Br J Nurs	2021	F
817	PubMed	Development of a course review process	Persky AM, Joyner PU, Cox WC.	Persky AM	Am J Pharm Educ	2012	F
818	PubMed	Virtual Patient Case Sharing Across Two Schools of Pharmacy	Smith MA, Siemianowski LA, Benedict N.	Smith MA	Am J Pharm Educ	2016	F
819	PubMed	Chronic Salicylate Toxicity Simulation	Wittler M, Masneri DA, Hannum J.	Wittler M	MedEdPORTAL	2018	F
820	PubMed	A comparison of in-person vs. asynchronous learning with self-care patient cases	Donohoe KL, Eukel H, Riskin JW, Ahmed-Sarwar N, Ohman T, Sutton EM, Powers K, Caldas LM.	Donohoe KL	Curr Pharm Teach Learn	2024	F
821	PubMed	The role of reflective practice in pharmacy	Droege M.	Droege M	Educ Health (Abingdon)	2003	F
822	PubMed	[Why Did the Sports Pharmacists Create the Card Game?]	Shimizu M.	Shimizu M	Yakugaku Zasshi	2022	F
823	PubMed	The progress test as a diagnostic tool for a new PBL curriculum	Al Alwan I, Al-Moamary M, Al-Attas N, Al Kushi A, AlBanyan E, Zamakhshary M, Al Kadri HM, Tamim H, Magzoub M, Hajeer A, Schmidt H.	Al Alwan I	Educ Health (Abingdon)	2011	F
824	PubMed	The educators' experience: Learning environments that support the master adaptive learner	Auerbach L, Santen SA, Cutrer WB, Daniel M, Wilson-Delfosse AL, Roberts NK.	Auerbach L	Med Teach	2020	F
825	PubMed	Active learning through a debate series in a first-year pharmacy self-care course	Lampkin SJ, Collins C, Danison R, Lewis M.	Lampkin SJ	Am J Pharm Educ	2015	F
826	PubMed	Team-based, problem-solving exercises using studies of diarrhea and oral rehydration encourage students to integrate knowledge of systems physiology	Langton PD, MacMillan FM, Palmer ZJ.	Langton PD	Adv Physiol Educ	2021	F
827	PubMed	Interprofessional education and transitions of care: a case-based educational pilot experience	Bland M, Stevens A, Nellis P, Mueggenburg K, Yau T, ChenJustin C.	Bland M	J Interprof Care	2021	F
828	PubMed	The Use of Animated Videos to Illustrate Oral Solid Dosage Form Manufacturing in a Pharmaceutics Course	Yellepeddi VK, Roberson C.	Yellepeddi VK	Am J Pharm Educ	2016	F
829	PubMed	Training the next generation of Africa's doctors: why medical schools should embrace the team-based learning pedagogy	Odongo CO, Talbert-Slagle K.	Odongo CO	BMC Med Educ	2019	F
830	PubMed	Case-based interprofessional learning for undergraduate healthcare professionals in the clinical setting	Nasir J, Goldie J, Little A, Banerjee D, Reeves S.	Nasir J	J Interprof Care	2017	F
831	PubMed	Do collaborative practical tests encourage student-centered active learning of gross anatomy?	Green RA, Cates T, White L, Farchione D.	Green RA	Anat Sci Educ	2016	F
832	PubMed	Vodcasts and active-learning exercises in a "flipped classroom" model of a renal pharmacotherapy module	Pierce R, Fox J.	Pierce R	Am J Pharm Educ	2012	F
833	PubMed	Mapping student perceptions of experiential interprofessional learning to the Interprofessional Education Collaborative (IPEC) competencies	Ameripour D, Matthews M, Wang Y, Mirzaian E, Kim RE.	Ameripour D	Curr Pharm Teach Learn	2022	F
834	PubMed	Impact of a Didactic-Experiential Naloxone Learning Model to Improve Student Pharmacist Skills and Patient Care	McDowell L, Hohmann L, Maxson R.	McDowell L	Am J Pharm Educ	2023	F
835	PubMed	Medical curriculum and pharmacology: An appraisal	Haranath PS.	Haranath PS	Indian J Pharmacol	2016	F
836	PubMed	Comparison of a Self-Care Therapeutics Course Taught in the P1 vs the P2 Year	Bald EM, Kourtides D, Cox N, Raber H, Ruble JH, Richards B.	Bald EM	J Pharm Pract	2023	F
837	PubMed	A Thematic Analysis of Pharmacy Students' Experiences of the Undergraduate Pharmacy Degree in Ireland and the Role of Mindfulness	O'Driscoll M, Byrne S, Kelly M, Lambert S, Sahm LJ.	O'Driscoll M	Am J Pharm Educ	2019	F
838	PubMed	Impact of a Paper vs Virtual Simulated Patient Case on Student-Perceived Confidence and Engagement	Barnett SG, Gallimore CE, Pitterle M, Morrill J.	Barnett SG	Am J Pharm Educ	2016	F
839	PubMed	Enhanced student experience: an analysis of subjective evaluation and objective learning success after the transformation of a pharmaceutical physiology course	Zimmermann M, Eckert GP.	Zimmermann M	Adv Physiol Educ	2010	F
840	PubMed	Development and implementation of an online formulary exercise for fifth-year pharmacy students during an experiential hospital practice training	Iwasawa M, Kasugai K, Sugawara M, Otori K.	Iwasawa M	Curr Pharm Teach Learn	2024	F
841	PubMed	Do coursework summative assessments predict clinical performance? A systematic review	Terry R, Hing W, Orr R, Milne N.	Terry R	BMC Med Educ	2017	F
842	PubMed	Team-based learning in health professions education: an umbrella review	Alizadeh M, Masoomi R, Mafinejad MK, Parmelee D, Khalaf RJ, Norouzi A.	Alizadeh M	BMC Med Educ	2024	F
843	PubMed	Opioid-Obviating Analgesia for Adolescent Multilevel Spinal Fusion Surgery: A Problem-Based Learning Discussion	Desai A, Razak A, Ghaly L, Bennici L, Moore R.	Desai A	A A Pract	2024	F
844	PubMed	Promoting Role Clarity for Health Professional Students Participating in an Interprofessional Behavior Change Counseling Workshop	Saxe JM, Balano K, Wamsley M, Nakajima M, Brock T.	Saxe JM	J Allied Health	2017	F
845	PubMed	The Utility of Concept Maps to Facilitate Higher-Level Learning in a Large Classroom Setting	Carr-Lopez SM, Galal SM, Vyas D, Patel RA, Gnesa EH.	Carr-Lopez SM	Am J Pharm Educ	2014	F
846	PubMed	Comparison of active-learning strategies for motivational interviewing skills, knowledge, and confidence in first-year pharmacy students	Lupu AM, Stewart AL, O'Neil C.	Lupu AM	Am J Pharm Educ	2012	F
847	PubMed	[Effect of the active adult learning/patient oriented clerkship on affective reaction of students ∼ from the results of student survey]	Saito I, Kogo M, Kobayashi A, Watanabe T, Abe S, Fuke S, Wakabayashi H, Miyano M, Karasawa K, Ohto Y, Okazaki K, Hoshi A, Ohtaki Y, Heito A, Tanaka H, Fujiwara H, Yagi H, Ichikura D, Ishii A, Yamada K, Sugisawa S, Kato Y, Murayama J.	Saito I	Yakugaku Zasshi	2011	F
848	PubMed	Qualitative Analysis of Student Perceptions Comparing Team-based Learning and Traditional Lecture in a Pharmacotherapeutics Course	Remington TL, Bleske BE, Bartholomew T, Dorsch MP, Guthrie SK, Klein KC, Tingen JM, Wells TD.	Remington TL	Am J Pharm Educ	2017	F
849	PubMed	A modified team-based learning physiology course	Persky AM, Pollack GM.	Persky AM	Am J Pharm Educ	2011	F
850	PubMed	Integrating open science education into an undergraduate health professional research program	Read KB, Lieffers J, Massie M.	Read KB	J Med Libr Assoc	2022	F
851	PubMed	Impact of Experiential Education on the Intersectionality of Pharmacy Student Personal and Professional Identity Formation	Tenerelli P, Cervania PT, Dhillon E, Romero A, Tenerelli K, Thai T, Bandy J.	Tenerelli P	Am J Pharm Educ	2023	F
852	PubMed	Through the Lens of Societal Norms and Experiences: Students' Conceptualization of Patient Case Data When Diversity is Apparent	Wilby KJ, Bergin KM, Laffin B, Arya V, Black EK, Gebre A, Framp H.	Wilby KJ	Am J Pharm Educ	2024	F
853	PubMed	Guided-inquiry learning in environmental health	Jin G, Bierma TJ.	Jin G	J Environ Health	2011	F
854	PubMed	Effectiveness of Online Team-based Learning for Pharmacists on How to Conduct Clinical Medication Reviews for Old Patients in Japan: A Randomized Controlled Trial	Aimiya Y, Mizuno T, Sakakibara M, Matsumoto N, Sugiura SY, Mizokami F, Lee JK, Yamada S.	Aimiya Y	In Vivo	2024	F
855	PubMed	Using Clinical Cases to Restore Basic Science Immunology Knowledge in Physicians and Senior Medical Students	Karim MY.	Karim MY	Front Immunol	2020	F
856	PubMed	An Observational Case Study of Near-peer Teaching in Medical and Pharmacy Experiential Training	Sharif-Chan B, Tankala D, Leong C, Austin Z, Battistella M.	Sharif-Chan B	Am J Pharm Educ	2016	F
857	PubMed	Integration of Basic and Clinical Science Courses in US PharmD Programs	Islam MA, Talukder RM, Taheri R, Blanchard N.	Islam MA	Am J Pharm Educ	2016	F
858	PubMed	Impact of student- versus instructor-directed case discussions on student performance in a pharmacotherapy capstone course	Trujillo JM, Saseen JJ, Linnebur SA, Borgelt LM, Hemstreet BA, Fish DN.	Trujillo JM	Am J Pharm Educ	2014	F
859	PubMed	Student satisfaction and perceptions of small group process in case-based interprofessional learning	Curran VR, Sharpe D, Forristall J, Flynn K.	Curran VR	Med Teach	2008	F
860	PubMed	Effect of Resident Participation on Outcomes in High-Order Cesarean Deliveries	Mourad M, Gupta S, Rebarber A, Saltzman DH, Fox NS.	Mourad M	Obstet Gynecol	2015	F
861	PubMed	Blended learning model via small private online course improves active learning and academic performance of embryology	Guo Y, Liu H, Hao A, Liu S, Zhang X, Liu H.	Guo Y	Clin Anat	2022	F
862	PubMed	Behind teaching-learning strategies in physiology: perceptions of students and teachers of Brazilian medical courses	Nasre-Nasser RG, Oliveira GA, Marques Ribeiro MF, Arbo BD.	Nasre-Nasser RG	Adv Physiol Educ	2022	F
863	PubMed	Training Student Pharmacists in Medication Dispensing and Checking Within a High-Fidelity Clinical Environment	Nazar H, Lindsey L, Fletcher J, Rook L, Todd A, Husband A.	Nazar H	Am J Pharm Educ	2019	F
864	PubMed	Automated Analysis of Preceptor Comments: A Pilot Study Using Sentiment Analysis to Identify Potential Student Issues in Experiential Education	Fuller K, Lupton-Smith C, Hubal R, McLaughlin JE.	Fuller K	Am J Pharm Educ	2023	F
865	PubMed	Short-term cognitive learning outcomes in team-based learning: is the permanent team important?	Heber S, Wagner-Menghin M, Volf I, Slak Rupnik M, Schmid D, Marz R, Fischer MJM.	Heber S	Med Educ Online	2024	F
866	PubMed	Career intentions of UNITRA medical students and their perceptions about the future	Dambisya Y.	Dambisya Y	Educ Health (Abingdon)	2003	F
867	PubMed	A Team-based Assignment to Integrate Basic Science and Pharmacotherapeutic Principles for Anticancer Agents	Kurup S, Jungsuwadee P, Sakharkar P.	Kurup S	Am J Pharm Educ	2017	F
868	PubMed	Design and Assessment of a Pharmacy Student-Delivered Preceptor Development Program	Richter LM, Monson E, Bye K, Frenzel JE.	Richter LM	Am J Pharm Educ	2023	F
869	PubMed	Successful Remediation of an Advanced Pharmacy Practice Experience for an At-risk Student	Martin RD, Wheeler E, White A, Killam-Worrall LJ.	Martin RD	Am J Pharm Educ	2018	F
870	PubMed	An Objective Structured Clinical Examination to Assess Competency Acquired During an Introductory Pharmacy Practice Experience	Martin RD, Ngo N, Silva H, Coyle WR.	Martin RD	Am J Pharm Educ	2020	F
871	PubMed	An anticoagulation therapy elective for third-year pharmacy students	Hornsby LB.	Hornsby LB	Am J Pharm Educ	2009	F
872	PubMed	A Mixed-Methods Analysis of the Promotion and Tenure Process for Experiential Education Faculty	Newman K, Richter LM, Meny LM, Arnoldi J, Hookstra Danielson J.	Newman K	Am J Pharm Educ	2023	F
873	PubMed	Enhancing active learning of medication errors in the PharmD curriculum through a multi-perspective video-based experience	Hincapie-Castillo JM, Unigwe IF, Vouri SM, Goodin AJ.	Hincapie-Castillo JM	Curr Pharm Teach Learn	2023	F
874	PubMed	Team-based learning pedagogy enhances the quality of Chinese pharmacy education: a systematic review and meta-analysis	Lang B, Zhang L, Lin Y, Han L, Zhang C, Liu Y.	Lang B	BMC Med Educ	2019	F
875	PubMed	Implementation of flipped classroom combined with case-based learning: A promising and effective teaching modality in undergraduate pathology education	Cai L, Li YL, Hu XY, Li R.	Cai L	Medicine (Baltimore)	2022	F
876	PubMed	A team-based learning course on nutrition and lifestyle modification	Pogge E.	Pogge E	Am J Pharm Educ	2013	F
877	PubMed	[Exploration of the experiment teaching of natural medicinal chemistry for undergraduates]	Liu W, Liu Y.	Liu W	Sheng Wu Gong Cheng Xue Bao	2022	F
878	PubMed	Student Perceptions of Classic and Game-Based Online Student Response Systems	Wang W, Sun R, Huang L, Swigart V.	Wang W	Nurse Educ	2019	F
879	PubMed	A Computer Simulation of Community Pharmacy Practice for Educational Use	Bindoff I, Ling T, Bereznicki L, Westbury J, Chalmers L, Peterson G, Ollington R.	Bindoff I	Am J Pharm Educ	2014	F
880	PubMed	An active-learning assignment involving peer-to-peer presentations to improve pharmacy students' attitudes and knowledge of dietary supplements	Atayee RS, Singh RF, Best BM, Freedman BA, Morello CM.	Atayee RS	Am J Pharm Educ	2012	F
881	PubMed	Palliative care education in an Australian undergraduate pharmacy curriculum: an exploratory descriptive study	Ong JA, Rego J, Ung T, Kumar S, Ash K, Saini B, Yates P.	Ong JA	Int J Pharm Pract	2023	F
882	PubMed	What is it like to organize a large-scale educational event for fellow students? A qualitative exploration of student participation in curriculum design	Olthuis G, Eggermont F, Schouwenberg B, Oerlemans A, Tanck E.	Olthuis G	BMC Med Educ	2022	F
883	PubMed	An evidence-based elective on dietary supplements	Bonafede M, Caron W, Zeolla M.	Bonafede M	Am J Pharm Educ	2009	F
884	PubMed	Discharge Day: A Case-Based Interprofessional Exercise About Team Collaboration in Pediatrics	Kesselheim JC, Stockman LS, Growdon AS, Murray AM, Shagrin BS, Hundert EM.	Kesselheim JC	MedEdPORTAL	2019	F
885	PubMed	[Teaching Pharmacology in 2010--new knowledge, new tools, new attitudes]	Hughes I.	Hughes I	Nihon Yakurigaku Zasshi	2003	F
886	PubMed	A Subgroup Analysis of the Impact of Self-testing Frequency on Examination Scores in a Pathophysiology Course	Panus PC, Stewart DW, Hagemeier NE, Thigpen JC, Brooks L.	Panus PC	Am J Pharm Educ	2014	F
887	PubMed	Student Pharmacists' Perspectives on Service-Learning Experiences in Free Clinics	Ko J, Connor S, Jonkman L, Abraham O.	Ko J	Am J Pharm Educ	2019	F
888	PubMed	Learning design in science education: perspectives from designing a graduate-level course in evidence-based teaching of science	Downey RM, Downey KB, Jacobs J, Korthas H, Melchor GS, Speidell A, Waguespack H, Mulroney SE, Myers AK.	Downey RM	Adv Physiol Educ	2022	F
889	PubMed	The capacity ratio as a measure of solvency in experiential education	Danielson J, Ramirez J, Krueger J, Christensen L, Harshberger CA, Rice L, Hudgins GA, Weber S.	Danielson J	Am J Pharm Educ	2011	F
890	PubMed	Quasi-experimental study on the effectiveness of a flipped classroom for teaching adult health nursing	Park EO, Park JH.	Park EO	Jpn J Nurs Sci	2018	F
891	PubMed	Workshop on problem-based learning as a method for teaching clinical pharmacology and therapeutics in medical school	Vestal RE, Benowitz NL.	Vestal RE	J Clin Pharmacol	1992	F
892	PubMed	Learning outcomes and program-level evaluation in a four-year undergraduate pharmacy curriculum	Hubball H, Burt H.	Hubball H	Am J Pharm Educ	2007	F
893	PubMed	Multiple rubric-based assessments of student case presentations	O'Brien CE, Franks AM, Stowe CD.	O'Brien CE	Am J Pharm Educ	2008	F
894	PubMed	Engaging the community through a longitudinal, interprofessional, interinstitutional experiential learning collaboration	Gentry C, Espiritu E, Schorn MN, Hallmark B, Bryan M, Prather P, Villalta-Gil V, Offodile R, Wilkins C.	Gentry C	Curr Pharm Teach Learn	2021	F
895	PubMed	The impact of blended learning on student performance in a cardiovascular pharmacotherapy course	McLaughlin JE, Gharkholonarehe N, Khanova J, Deyo ZM, Rodgers JE.	McLaughlin JE	Am J Pharm Educ	2015	F
896	PubMed	Simulated medication therapy management activities in a pharmacotherapy laboratory course	Gallimore CE, Thorpe JM, Trapskin K.	Gallimore CE	Am J Pharm Educ	2011	F
897	PubMed	A high-fidelity simulation mannequin to introduce pharmacy students to advanced cardiovascular life support	Mieure KD, Vincent WR 3rd, Cox MR, Jones MD.	Mieure KD	Am J Pharm Educ	2010	F
898	PubMed	An Artistic Active-Learning Approach to Teaching a Substance Use Disorder Elective Course	Steinhardt SJ, Kelly WN, Clark JE, Hill AM.	Steinhardt SJ	Am J Pharm Educ	2020	F
899	PubMed	Student Perceptions of Team-based Learning vs Traditional Lecture-based Learning	Frame TR, Cailor SM, Gryka RJ, Chen AM, Kiersma ME, Sheppard L.	Frame TR	Am J Pharm Educ	2015	F
900	PubMed	The development of clinical reasoning and interprofessional behaviors: service-learning at a student-run free clinic	Seif G, Coker-Bolt P, Kraft S, Gonsalves W, Simpson K, Johnson E.	Seif G	J Interprof Care	2014	F
901	PubMed	Neuroimmune pharmacology as a component of pharmacology in medical school curriculum	Chen YF.	Chen YF	J Neuroimmune Pharmacol	2011	F
902	PubMed	Using a science simulation-based learning tool to develop students' active learning, self-confidence and critical thinking in academic writing	O'Flaherty J, Costabile M.	O'Flaherty J	Nurse Educ Pract	2020	F
903	PubMed	A collaborative approach to combining service, teaching, and research	Galal SM, Carr-Lopez SM, Gomez S, Duong V, Mizoshiri C, Ujihara L, Tran TH, Patel RA, Woelfel JA.	Galal SM	Am J Pharm Educ	2014	F
904	PubMed	Investigation of the human disease osteogenesis imperfecta: a research-based introduction to concepts and skills in biomolecular analysis	Mate K, Sim A, Weidenhofer J, Milward L, Scott J.	Mate K	Biochem Mol Biol Educ	2013	F
905	PubMed	Development of a tool to assess and advance the effectiveness of preceptors: The Habits of Preceptors Rubric	Larson S, Davis LE, Stevens AM, El-Ibiary S, Grice G, Pogge E, Raney E, Storjohann T.	Larson S	Am J Health Syst Pharm	2019	F
906	PubMed	Essential Elements for Core Required Advanced Pharmacy Practice Experiences	Danielson J, Besinque KH, Clarke C, Copeland D, Klinker DM, Maynor L, Newman K, Ordonez N, Seo SW, Scott J, Tofade T, Worrall CL.	Danielson J	Am J Pharm Educ	2019	F
907	PubMed	How has medical student learning changed with the pivot to online delivery of ophthalmology in the pandemic?	Ní Gabhann-Dromgoole J, Murphy CC, Boland F, Doyle AJ, Pawlikowska T.	Ní Gabhann-Dromgoole J	PLoS One	2023	F
908	PubMed	Redesign and evaluation of a patient assessment course	Sobieraj DM, McCaffrey D, Lee JJ.	Sobieraj DM	Am J Pharm Educ	2009	F
909	PubMed	Pharmacy informatics syllabi in doctor of pharmacy programs in the US	Fox BI, Karcher RB, Flynn A, Mitchell S.	Fox BI	Am J Pharm Educ	2008	F
910	PubMed	National trends in IPPE programs at US schools of pharmacy from 2008-2013	Devine PS, Darbishire PL.	Devine PS	Am J Pharm Educ	2015	F
911	PubMed	A receptor-grounded approach to teaching nonsteroidal antiinflammatory drug chemistry and structure-activity relationships	Roche VF.	Roche VF	Am J Pharm Educ	2009	F
912	PubMed	Considering the Pharmacy Practice Model Initiative in college of pharmacy experiential-education curricula	Darley BA.	Darley BA	Am J Health Syst Pharm	2015	F
913	PubMed	National preceptor development program (PDP) prototype. The third of a 3-part series	Cox CD, Mulherin K, Walter S.	Cox CD	Curr Pharm Teach Learn	2018	F
914	PubMed	Relationship between Student Pharmacist Decision Making Preferences and Experiential Learning	Williams CR, McLaughlin JE, Cox WC, Shepherd G.	Williams CR	Am J Pharm Educ	2016	F
915	PubMed	Assessing Self-Perceived Interprofessional Collaborative Competency on Advanced Pharmacy Practice Experiences Through Interprofessional Simulations	Shaikh H, Crowl AN, Shrader S, Burkhardt CDO.	Shaikh H	Am J Pharm Educ	2020	F
916	PubMed	MicroMundo@UPorto: an experimental microbiology project fostering student's antimicrobial resistance awareness and personal and social development	Antunes P, Novais C, Novais Â, Grosso F, Ribeiro TG, Mourão J, Perovic SU, Rebelo A, Ksiezarek M, Freitas AR, Peixe L.	Antunes P	FEMS Microbiol Lett	2021	F
917	PubMed	An Interactive Process for Delivering Pharmacologic Interventions for Migraine Headache to First-Year Medical Students	Cleveland J, LeClair RJ.	Cleveland J	MedEdPORTAL	2020	F
918	PubMed	Fifty-eight years in science--a commentary	Daniel EE.	Daniel EE	Can J Physiol Pharmacol	2005	F
919	PubMed	[Medical schools: opportunities to improve drug prescription]	Izazola-Conde C.	Izazola-Conde C	Rev Med Inst Mex Seguro Soc	2006	F
920	PubMed	High-fidelity simulation training in advanced resuscitation for pharmacy residents	Eng AJ, Namba JM, Box KW, Lane JR, Kim DY, Davis DP, Doucet JJ, Coimbra R.	Eng AJ	Am J Pharm Educ	2014	F
921	PubMed	A technology-enhanced patient case workshop	Pai VB, Kelley KA, Bellebaum KL.	Pai VB	Am J Pharm Educ	2009	F
922	PubMed	Inquiry into chemotherapy-induced p53 activation in cancer cells as a model for teaching signal transduction	Srougi MC, Carson S.	Srougi MC	Biochem Mol Biol Educ	2013	F
923	PubMed	The effect of active learning methodologies on the teaching of pharmaceutical care in a Brazilian pharmacy faculty	Mesquita AR, Souza WM, Boaventura TC, Barros IM, Antoniolli AR, Silva WB, Lyra Júnior DP.	Mesquita AR	PLoS One	2015	F
924	PubMed	Integrative medicine: implementation and evaluation of a professional development program using experiential learning and conceptual change teaching approaches	Hewson MG, Copeland HL, Mascha E, Arrigain S, Topol E, Fox JE.	Hewson MG	Patient Educ Couns	2006	F
925	PubMed	Inter-Rater Reliability of Web-Based Calibrated Peer Review within a Pharmacy Curriculum	Isaacs AN, Miller ML, Hu T, Johnson B, Weber ZA.	Isaacs AN	Am J Pharm Educ	2020	F
926	PubMed	Characteristics of experiential education web sites of US colleges and schools of pharmacy	Rodgers PT, Leadon K.	Rodgers PT	Am J Pharm Educ	2013	F
927	PubMed	A Simulation Activity to Assess Student Pharmacists' Knowledge and Perceptions of Oncology Pharmacy	Ledbetter E, Lau S, Enterline A, Sibbitt B, Chen AMH.	Ledbetter E	Am J Pharm Educ	2020	F
928	PubMed	Preparing a healthcare workforce for geriatrics care: an Interprofessional team based learning program	Bhattacharya SB, Jernigan S, Hyatt M, Sabata D, Johnston S, Burkhardt C.	Bhattacharya SB	BMC Geriatr	2021	F
929	PubMed	Students views of an online ethical decision-support tool	Allinson MD, Black P.	Allinson MD	Curr Pharm Teach Learn	2018	F
930	PubMed	Patient as teacher sessions contextualize learning, enhancing knowledge, communication, and participation of pharmacy students in the United Kingdom	Lunn AM, Urmston A, Seymour S, Manfrin A.	Lunn AM	J Educ Eval Health Prof	2020	F
931	PubMed	Laboratory session to improve first-year pharmacy students' knowledge and confidence concerning the prevention of medication errors	Kiersma ME, Darbishire PL, Plake KS, Oswald C, Walters BM.	Kiersma ME	Am J Pharm Educ	2009	F
932	PubMed	Student-Valued Measurable Teaching Behaviors of Award-Winning Pharmacy Preceptors	O'Sullivan TA, Lau C, Patel M, Mac C, Krueger J, Danielson J, Weber SS.	O'Sullivan TA	Am J Pharm Educ	2015	F
933	PubMed	Teaching about antibiotic resistance to a broad audience: a multidisciplinary approach	Kvint K, Palm M, Farewell A.	Kvint K	FEMS Microbiol Lett	2020	F
934	PubMed	Qualitative Evaluation of a Practice-based Experience Pilot Program for Master of Pharmacy Students in Scotland	Hendry G, Winn P, Wiggins S, Turner CJ.	Hendry G	Am J Pharm Educ	2016	F
935	PubMed	A progress assessment to evaluate pharmacy students' knowledge prior to beginning advanced pharmacy practice experiences	Kelley KA, Beatty SJ, Legg JE, McAuley JW.	Kelley KA	Am J Pharm Educ	2008	F
936	PubMed	Interprofessional education as a method to address health needs in a Hispanic community setting: A pilot study	Ryan M, Vanderbilt AA, Mayer SD, Gregory A.	Ryan M	J Interprof Care	2015	F
937	PubMed	Postanesthesia care unit simulation: acute upper airway obstruction secondary to laryngospasm	Shbeeb A, Nelson CK, Strom S, Mecca R.	Shbeeb A	Simul Healthc	2013	F
938	PubMed	Teaching Tip: Development of Veterinary Anesthesia Simulations for Pre-Clinical Training: Design, Implementation, and Evaluation Based on Student Perspectives	Jones JL, Rinehart J, Spiegel JJ, Englar RE, Sidaway BK, Rowles J.	Jones JL	J Vet Med Educ	2018	F
939	PubMed	Impact of a pharmacy education concentration on students' teaching knowledge and attitudes	Poirier TI, Santanello C.	Poirier TI	Am J Pharm Educ	2010	F
940	PubMed	Getting outside the box: exploring role fluidity in interprofessional student groups through the lens of activity theory	Byerly LK, Floren LC, Yukawa M, O'Brien BC.	Byerly LK	Adv Health Sci Educ Theory Pract	2021	F
941	PubMed	Pharmacy practice residency programs in community hospitals	Paciullo CA, Moranville MP, Suffoletta TJ.	Paciullo CA	Am J Health Syst Pharm	2009	F
942	PubMed	Weaving basic and social sciences into a case-based, clinically oriented medical curriculum: one school's approach	Clough RW, Shea SL, Hamilton WR, Estavillo JA, Rupp G, Browning RA, Lal S.	Clough RW	Acad Med	2004	F
943	PubMed	Biomedical device design discovery team approach to teaching physiology to undergraduate bioengineering students	Cudd TA, Wasser JS.	Cudd TA	Am J Physiol	1999	F
944	PubMed	Advancing student nurse knowledge of the biomedical sciences: A mixed methods study	Craft J, Christensen M, Bakon S, Wirihana L.	Craft J	Nurse Educ Today	2017	F
945	PubMed	Survey of problems in Kampo curriculum and the need for interdisciplinary collaboration education in Japanese medical, pharmacy, dental, and nursing departments	Uto N, Amitani M, Amitani H, Kurazono S, Kobayashi Y, Sakaki M, Suzuki H, Inui A, Owaki T, Asakawa A.	Uto N	Neuropeptides	2022	F
946	PubMed	Use of condensed videos in a flipped classroom for pharmaceutical calculations: Student perceptions and academic performance	Gloudeman MW, Shah-Manek B, Wong TH, Vo C, Ip EJ.	Gloudeman MW	Curr Pharm Teach Learn	2018	F
947	PubMed	Impact of Curricular Integration Between Patient Care Laboratory and Introductory Pharmacy Practice Experience on Documentation	Divine H, Jones M, Gokun Y, McIntosh T.	Divine H	Am J Pharm Educ	2020	F
948	PubMed	Early skills laboratory warnings: Laboratory faculty perspectives on student barriers for progression to experiential education	VanLangen KM, Begley KJ, Bradley CL, Hong LT, Knockel LE, Renfro C, Sourial M, Frenzel J.	VanLangen KM	Curr Pharm Teach Learn	2023	F
949	PubMed	Active-learning strategies to develop health literacy knowledge and skills	Devraj R, Butler LM, Gupchup GV, Poirier TI.	Devraj R	Am J Pharm Educ	2010	F
950	PubMed	Assessment of a Faculty and Preceptor Development Intervention to Foster Self-Awareness and Self-Confidence	Shealy SC, Worrall CL, Baker JL, Grant AD, Fabel PH, Walker CM, Ziegler B, Maxwell WD.	Shealy SC	Am J Pharm Educ	2019	F
951	PubMed	Educational outcomes associated with early immersion of second-year student pharmacists into direct patient care roles in health-system practice	Sanders KA, McLaughlin JE, Waldron KM, Willoughby I, Pinelli NR.	Sanders KA	Curr Pharm Teach Learn	2018	F
952	PubMed	A systematic review of audience response systems in pharmacy education	Hussain FN, Wilby KJ.	Hussain FN	Curr Pharm Teach Learn	2019	F
953	PubMed	An Elective Course in Cardiovascular Electrophysiology for Pharmacy Learners	Bose DD.	Bose DD	Am J Pharm Educ	2016	F
954	PubMed	A qualitative review of the design thinking framework in health professions education	McLaughlin JE, Wolcott MD, Hubbard D, Umstead K, Rider TR.	McLaughlin JE	BMC Med Educ	2019	F
955	PubMed	Impact of multi-professional, scenario-based training on postpartum hemorrhage in Tanzania: a quasi-experimental, pre- vs. post-intervention study	Egenberg S, Masenga G, Bru LE, Eggebø TM, Mushi C, Massay D, Øian P.	Egenberg S	BMC Pregnancy Childbirth	2017	F
956	PubMed	Evaluating Self-Efficacy After a Team-Based Learning Activity	Loftin C, West H.	Loftin C	J Physician Assist Educ	2017	F
957	PubMed	The development and impact of active learning strategies on self-confidence in a newly designed first-year self-care pharmacy course - outcomes and experiences	Smith KJ, Grundmann O, Li RM.	Smith KJ	Curr Pharm Teach Learn	2018	F
958	PubMed	Effectiveness of a videoconference training course on implementing pharmacy services	Dualde E, Faus MJ, Santonja FJ, Fernandez-Llimos F.	Dualde E	Pharm World Sci	2009	F
959	PubMed	Preceptor's grading scale preference for student pharmacy practice experience and assessment of the common grading scale among US schools of pharmacy	Varner LH, Radhakrishnan R, Rollins BL.	Varner LH	Curr Pharm Teach Learn	2018	F
960	PubMed	A Middle Eastern journey of integrating Interprofessional Education into the healthcare curriculum: a SWOC analysis	El-Awaisi A, Wilby KJ, Wilbur K, El Hajj MS, Awaisu A, Paravattil B.	El-Awaisi A	BMC Med Educ	2017	F
961	PubMed	Optimizing clinical practice with case-based reasoning approach	Dussart C, Pommier P, Siranyan V, Grelaud G, Dussart S.	Dussart C	J Eval Clin Pract	2008	F
962	PubMed	Evaluation of the learning experiences afforded through multipractice learning in primary care: a project in the development of a multiprofessional learning organisation	Layzell S.	Layzell S	Educ Prim Care	2012	F
963	PubMed	Using a module-based laboratory to incorporate inquiry into a large cell biology course	Howard DR, Miskowski JA.	Howard DR	Cell Biol Educ	2005	F
964	PubMed	An academic perspective on the APPEs' educational significance	Sukkari SR, Sasich LD, Barasain MA.	Sukkari SR	Am J Pharm Educ	2009	F
965	PubMed	Personal experience narratives by students: a teaching-learning tool in bioethics	Pandya RH, Shukla R, Gor AP, Ganguly B.	Pandya RH	Indian J Med Ethics	2016	F
966	PubMed	Assessing experiential education factors contributing to a PGY1 residency match: Pharmacy residency program director and comparative student survey	Prisco JL, Hritcko PM, Feret B, Yorra ML, Todd NE, Kim Tanzer, Basile C, Bonaceto K, Morelli R, Carace N, Szumita A.	Prisco JL	Curr Pharm Teach Learn	2018	F
967	PubMed	Use of Simulations to Improve Pharmacy Students' Knowledge, Skills, and Attitudes About Medication Errors and Patient Safety	Frenzel JE, Skoy ET, Eukel HN.	Frenzel JE	Am J Pharm Educ	2018	F
968	PubMed	An evaluation of pharmacology curricula in Australian science and health-related degree programs	Lloyd H, Hinton T, Bullock S, Babey AM, Davis E, Fernandes L, Hart J, Musgrave I, Ziogas J.	Lloyd H	BMC Med Educ	2013	F
969	PubMed	A comparison of educational interventions to enhance cultural competency in pharmacy students	Sales I, Jonkman L, Connor S, Hall D.	Sales I	Am J Pharm Educ	2013	F
970	PubMed	An elective course in aromatherapy science	Esposito ER, Bystrek MV, Klein JS.	Esposito ER	Am J Pharm Educ	2014	F
971	PubMed	Impact of an online educational program on pharmacy students' knowledge of folic acid and neural tube defects	Bykhovsky M, Meier MF, Mager NA.	Bykhovsky M	J Pharm Pract	2014	F
972	PubMed	Offering an anatomy and physiology course through a high school-university partnership: the Minnesota model	Jensen M, Mattheis A, Loyle A.	Jensen M	Adv Physiol Educ	2013	F
973	PubMed	Exploratory implementation of a blended format escape room in a large enrollment pharmacy management class	Cain J.	Cain J	Curr Pharm Teach Learn	2019	F
974	PubMed	Integration of pharmacy students within a level II trauma center	Petrie JL.	Petrie JL	Am J Pharm Educ	2011	F
975	PubMed	Science of safety topic coverage in experiential education in US and Taiwan colleges and schools of pharmacy	Tang DH, Warholak TL, Slack MK, Malone DC, Gau CS.	Tang DH	Am J Pharm Educ	2011	F
976	PubMed	Improving learning experience through implementing standardized team-based learning process in undergraduate medical education	Andrews-Dickert R, Nagaraj R, Zhan L, Knittig L, Zhao Y.	Andrews-Dickert R	BMC Med Educ	2024	F
977	PubMed	Toxic Alcohol Ingestion/Methanol Ingestion	Wittler M, O'Brien MC, Masneri DA.	Wittler M	MedEdPORTAL	2018	F
978	PubMed	Best practices for teaching pharmacology to undergraduate nursing students: A systematic review of the literature	Gill M, Andersen E, Hilsmann N.	Gill M	Nurse Educ Today	2019	F
979	PubMed	The effect of interprofessional team-based learning among nursing students: A quasi-experimental study	Wong AKC, Wong FKY, Chan LK, Chan N, Ganotice FA, Ho J.	Wong AKC	Nurse Educ Today	2017	F
980	PubMed	Reliability and validity of the faculty evaluation instrument used at King Saud bin Abdulaziz University for Health Sciences: Results from the Haematology Course	Al-Eidan F, Baig LA, Magzoub ME, Omair A.	Al-Eidan F	J Pak Med Assoc	2016	F
981	PubMed	Low dose- high frequency, case based psychomotor CPR training improves compression fraction for patients with in-hospital cardiac arrest	Panchal AR, Norton G, Gibbons E, Buehler J, Kurz MC.	Panchal AR	Resuscitation	2020	F
982	PubMed	A guided abstinence experience to illustrate addiction recovery principles	Baldwin JN.	Baldwin JN	Am J Pharm Educ	2008	F
983	PubMed	Student Knowledge, Skills, and Self-Efficacy Gains After Completing an Advanced Pharmacy Practice Experience in Geriatrics	Donohoe KL, Drisaldi AG, Alotaibi FM, Bonas TN, Shibley EM, Slattum PW.	Donohoe KL	Am J Pharm Educ	2016	F
984	PubMed	A pharmacy business management simulation exercise as a practical application of business management material and principles	Rollins BL, Gunturi R, Sullivan D.	Rollins BL	Am J Pharm Educ	2014	F
985	PubMed	Flipped classroom versus a didactic method with active learning in a modified team-based learning self-care pharmacotherapy course	Wilson JA, Waghel RC, Dinkins MM.	Wilson JA	Curr Pharm Teach Learn	2019	F
986	PubMed	Training Student Pharmacists to Perform Point-of-Care Testing	McKeirnan K, Czapinski J, Bertsch T, Buchman C, Akers J.	McKeirnan K	Am J Pharm Educ	2019	F
987	PubMed	Comparing Photovoice to Traditional Reflection to Identify Student Learning on a Medical Mission Trip	Skoy E, Werremeyer A.	Skoy E	Am J Pharm Educ	2020	F
988	PubMed	The use of active learning strategies in healthcare colleges in the Middle East	AlRuthia Y, Alhawas S, Alodaibi F, Almutairi L, Algasem R, Alrabiah HK, Sales I, Alsobayel H, Ghawaa Y.	AlRuthia Y	BMC Med Educ	2019	F
989	PubMed	Experiences from an interprofessional student-assisted chronic disease clinic	Frakes KA, Brownie S, Davies L, Thomas J, Miller ME, Tyack Z.	Frakes KA	J Interprof Care	2014	F
990	PubMed	Insights into medical humanities education in China and the West	Qian Y, Han Q, Yuan W, Fan C.	Qian Y	J Int Med Res	2018	F
991	PubMed	Active-learning instruction on emergency contraception counseling	Young S, Griffin B, Vest K.	Young S	Am J Pharm Educ	2013	F
992	PubMed	Medication therapy management services provided by student pharmacists	Hata M, Klotz R, Sylvies R, Hess K, Schwartzman E, Scott J, Law AV.	Hata M	Am J Pharm Educ	2012	F
993	PubMed	Teaching drug utilization review skills via a simulated clinical decision making exercise	Mospan CM, Alexander KM.	Mospan CM	Curr Pharm Teach Learn	2017	F
994	PubMed	Information overload in the teaching of pharmacology	Achike FI, Ogle CW.	Achike FI	J Clin Pharmacol	2000	F
995	PubMed	Assuring Quality in Pharmacy Education During a Time of Crisis	Engle JP.	Engle JP	Am J Pharm Educ	2020	F
996	PubMed	A pilot study on the effectiveness of a 2-year school-based oral health educational programme using experiential learning among adolescents	Sfeatcu R, Dumitrache MA, Cărămidă M, Johannsen A, Perlea P.	Sfeatcu R	Int J Dent Hyg	2019	F
997	PubMed	An elective course on the basic and clinical sciences aspects of vitamins and minerals	Islam MA.	Islam MA	Am J Pharm Educ	2013	F
998	PubMed	The effectiveness of interprofessional education programs for medical, nursing, and pharmacy students	Jung H, Park KH, Min YH, Ji E.	Jung H	Korean J Med Educ	2020	F
999	PubMed	Examining the effects of an experiential interprofessional education activity with older adults	Conti G, Bowers C, O'Connell MB, Bruer S, Bugdalski-Stutrud C, Smith G, Bickes J, Mendez J.	Conti G	J Interprof Care	2016	F
1000	PubMed	Medicinal chemistry curriculum and pedagogical practices at Canadian pharmacy schools: Towards standardization of practice	Krol ES, Velázquez-Martínez CA, Jurgens TM, Albon SP.	Krol ES	Curr Pharm Teach Learn	2024	F
1001	PubMed	A formalized teaching, practice, and research partnership with the Veterans Affairs North Texas Health Care System: a model for advancing academic partnerships	Hall RG 2nd, Foslein-Nash C, Singh DK, Zeiss RA, Sanders KM, Patry R, Leff R.	Hall RG 2nd	Am J Pharm Educ	2009	F
1002	PubMed	Debate as an alternative method for medical literature evaluation	Toor R, Samai K, Wargo R.	Toor R	Curr Pharm Teach Learn	2017	F
1003	PubMed	[Usefulness of group work as a teaching strategy for long-term practical training in the 6-year pharmaceutical education]	Kubo K, Okazaki H, Ichikawa H, Nishihara S, Nawa H, Okazaki M, Kawasaki Y, Nakura H, Matsunaga H, Sendo T.	Kubo K	Yakugaku Zasshi	2012	F
1004	PubMed	Evaluation of a self-directed smoking prevention and cessation program	Higgs PE, Edwards D, Harbin RE, Higgs PC.	Higgs PE	Pediatr Nurs	2000	F
1005	PubMed	Student use of flipped classroom videos in a therapeutics course	Patanwala AE, Erstad BL, Murphy JE.	Patanwala AE	Curr Pharm Teach Learn	2017	F
1006	PubMed	National preceptor development program (PDP): Influential evidence and theory. The first of a 3-part series	Mulherin K, Walter S, Cox CD.	Mulherin K	Curr Pharm Teach Learn	2018	F
1007	PubMed	Resident physicians' acceptance of pharmacy students' pharmacotherapy recommendations during an ambulatory care advanced pharmacy practice experience	Lundquist LM, Moye PM.	Lundquist LM	Am J Pharm Educ	2009	F
1008	PubMed	Development of a self-report instrument for measuring in-class student engagement reveals that pretending to engage is a significant unrecognized problem	Fuller KA, Karunaratne NS, Naidu S, Exintaris B, Short JL, Wolcott MD, Singleton S, White PJ.	Fuller KA	PLoS One	2018	F
1009	PubMed	Redesigned Entrustable Professional Activity (EPA) Assessments Reduce Grade Inflation in the Experiential Setting	Fuller K, Pinelli NR, Persky AM.	Fuller K	Am J Pharm Educ	2024	F
1010	PubMed	Teaching application of clinical pharmacology skills using unusual observations from clozapine overdoses	Pollak PT, Shafer SL.	Pollak PT	J Clin Pharmacol	2004	F
1011	PubMed	Design and testing of an assessment instrument to measure understanding of protein structure and enzyme inhibition in a new context	Villafañe SM, Heyen BJ, Lewis JE, Loertscher J, Minderhout V, Murray TA.	Villafañe SM	Biochem Mol Biol Educ	2016	F
1012	PubMed	Perceptions of the use of intelligent information access systems in university level active learning activities among teachers of biomedical subjects	Aparicio F, Morales-Botello ML, Rubio M, Hernando A, Muñoz R, López-Fernández H, Glez-Peña D, Fdez-Riverola F, de la Villa M, Maña M, Gachet D, Buenaga M.	Aparicio F	Int J Med Inform	2018	F
1013	PubMed	Identifying self-assessed competencies and areas for improvement within community pharmacist-preceptors support during pre-registration training	Držaić M, Kummer I, Mucalo I, Bruno A, Ortner Hadžiabdić M.	Držaić M	BMC Med Educ	2018	F
1014	PubMed	A health education program for underserved community youth led by health professions students	Begley K, Haddad AR, Christensen C, Lust E.	Begley K	Am J Pharm Educ	2009	F
1015	PubMed	Novel horizontal and vertical integrated bioethics curriculum for medical courses	D'Souza RF, Mathew M, D'Souza DSJ, Palatty P.	D'Souza RF	Med Teach	2018	F
1016	PubMed	Transition to practice: can rural interprofessional education make a difference? A cohort study	Pullon SS, Wilson C, Gallagher P, Skinner M, McKinlay E, Gray L, McHugh P.	Pullon SS	BMC Med Educ	2016	F
1017	PubMed	Peer teacher training (PTT) program for health professional students: interprofessional and flipped learning	Burgess A, Roberts C, van Diggele C, Mellis C.	Burgess A	BMC Med Educ	2017	F
1018	PubMed	Implementing a collaborative medicine and pharmacy educational activity in two countries	Brock T, Vu T, Kadirvelu A, Lee CY, Kent F.	Brock T	Med Educ Online	2020	F
1019	PubMed	The need for geriatric dental education in India: the geriatric health challenges of the millennium	Thomas S.	Thomas S	Int Dent J	2013	F
1020	PubMed	Teaching clinical pharmacology and therapeutics: selective for fourth-year medical students	Tofovic SP, Branch RA, Jackson EK, Cressman MD, Kost CK Jr.	Tofovic SP	J Clin Pharmacol	1998	F
1021	PubMed	Student perceptions of the value they bring to APPE sites	Rodgers PT, Fecteau A, Leadon KI.	Rodgers PT	Curr Pharm Teach Learn	2019	F
1022	PubMed	A pilot IPE workshop integrating OT, pharmacy, PT, and PA programs	Hadley DE, Pitonyak JS, Wynarczuk KD, Sen S, Ward JF, Patel RV.	Hadley DE	Curr Pharm Teach Learn	2018	F
1023	PubMed	Nurses' and pharmacists' learning experiences from participating in interprofessional medication reviews for elderly in primary health care - a qualitative study	Bell HT, Granas AG, Enmarker I, Omli R, Steinsbekk A.	Bell HT	BMC Fam Pract	2017	F
1024	PubMed	Global Health Learning Outcomes by Country Location and Duration for International Experiences	Steeb DR, Miller ML, Schellhase EM, Malhotra JV, McLaughlin JE, Dascanio SA, Haines ST.	Steeb DR	Am J Pharm Educ	2020	F
1025	PubMed	Training in systems pharmacology: predoctoral program in pharmacology and systems biology at Mount Sinai School of Medicine	Sobie EA, Jenkins SL, Iyengar R, Krulwich TA.	Sobie EA	Clin Pharmacol Ther	2010	F
1026	PubMed	A study to investigate the effectiveness of SimMan® as an adjunct in teaching preclinical skills to medical students	Swamy M, Sawdon M, Chaytor A, Cox D, Barbaro-Brown J, McLachlan J.	Swamy M	BMC Med Educ	2014	F
1027	PubMed	Robotic-assisted gynaecological surgery-establishing training criteria; minimizing operative time and blood loss	Pitter MC, Anderson P, Blissett A, Pemberton N.	Pitter MC	Int J Med Robot	2008	F
1028	PubMed	The long-acting beta-agonist controversy: a clinical dilemma	Lang DM, Davis RS.	Lang DM	Allergy Asthma Proc	2007	F
1029	PubMed	Using Food Models to Enhance Sugar Literacy among Older Adolescents: Evaluation of a Brief Experiential Nutrition Education Intervention	Santaló MI, Gibbons S, Naylor PJ.	Santaló MI	Nutrients	2019	F
1030	PubMed	Role of the clinical learning environment in preparing new clinicians to engage in quality improvement efforts to eliminate health care disparities	Casey BR, Chisholm-Burns M, Passiment M, Wagner R, Riordan L, Weiss KB.	Casey BR	Am J Health Syst Pharm	2020	F
1031	PubMed	Barking up the wrong tree? Industry funding of academic research. A case study with commentaries	Schrag B, Ferrell G, Weil V, Fiedler TJ.	Schrag B	Sci Eng Ethics	2003	F
1032	PubMed	The impact of problem-based pharmacotherapy training on the competence of rational prescribing of Yemen undergraduate students	Hassan NA, Abdulla AA, Bakathir HA, Al-Amoodi AA, Aklan AM, de Vries TP.	Hassan NA	Eur J Clin Pharmacol	2000	F
1033	PubMed	Students' self-identified learning needs: a case study of baccalaureate students designing their own death and dying course curriculum	Birkholz G, Clements PT, Cox R, Gaume A.	Birkholz G	J Nurs Educ	2004	F
1034	PubMed	Development of perceived pharmacological deficits of medical students and alumni supports claim for continuous and more application-oriented education	Johannsen W, Frings B, Herzig S, Matthes J.	Johannsen W	Naunyn Schmiedebergs Arch Pharmacol	2019	F
1035	PubMed	Training and Assessing Interprofessional Virtual Teams Using a Web-Based Case System	Dow AW, Boling PA, Lockeman KS, Mazmanian PE, Feldman M, DiazGranados D, Browning J, Coe A, Selby-Penczak R, Hobgood S, Abbey L, Parsons P, Delafuente J, Taylor SF.	Dow AW	Acad Med	2016	F
1036	PubMed	Keep it flowing: a simulation involving defective anesthetic gas delivery equipment	Sposito JA, Hobbs E, Taekman J.	Sposito JA	Simul Healthc	2007	F
1037	PubMed	Pharmacy students' learning styles before and after a problem-based learning experience	Novak S, Shah S, Wilson JP, Lawson KA, Salzman RD.	Novak S	Am J Pharm Educ	2006	F
1038	PubMed	Designing a process for simulation-based annual nurse competency assessment	Waterval EM, Stephan K, Peczinka D, Shaw A.	Waterval EM	J Nurses Staff Dev	2012	F
1039	PubMed	Evaluation of an interprofessional active learning session on acute pain and opioid use disorder using the interprofessional collaborative competency attainment scale	Langford DJ, Gordon DB, Loeseer JD, Tauben DJ, Doorenbos AZ.	Langford DJ	J Interprof Care	2020	F
1040	PubMed	Pathfinder-Driven Chemical Space Exploration and Multiparameter Optimization in Tandem with Glide/IFD and QSAR-Based Active Learning Approach to Prioritize Design Ideas for FEP+ Calculations of SARS-CoV-2 PL(pro) Inhibitors	Gumede NJ.	Gumede NJ	Molecules	2022	F
1041	PubMed	The opinion of preceptors and students of very early IPPE rotations delivered concurrently with didactic courses	Stanton RB, Kimble C, Butt MT, Anderson SL, Broedel-Zaugg K, Anderson HG Jr.	Stanton RB	Curr Pharm Teach Learn	2017	F
1042	PubMed	Venous air embolism during sitting craniotomy	Kimitian S, Aguilar D, Rudy S, Henry J, Sinz EH.	Kimitian S	Simul Healthc	2006	F
1043	PubMed	Identifying central tenets needed in our education systems: Results from a pilot integrated clinical apprenticeship	Simpkin AL, McKeown A, Parekh R, Kumar S, Tudor-Williams G.	Simpkin AL	Med Teach	2019	F
1044	PubMed	A compliance assessment of midpoint formative assessments completed by APPE preceptors	Lea Bonner C, Staton AG, Naro PB, McCullough E, Lynn Stevenson T, Williamson M, Sheffield MC, Miller M, Fetterman JW, Fan S, Momary KM.	Lea Bonner C	Curr Pharm Teach Learn	2018	F
1045	PubMed	Using Virtual Patient Software to Improve Pharmacy Students' Knowledge of and Attitudes Toward Geriatric Patients	Tenório da Silva D, Pereira AM, de Oliveira Santos Silva R, Menéndez AS, Dos Santos C, de Lima Florentino Júnior I, Felizardo Neves SJ, Dósea MB, Lyra DP Jr.	Tenório da Silva D	Am J Pharm Educ	2020	F
1046	PubMed	Supporting health system transformation through an interprofessional education experience focused on population health	Brisolara KF, Gasparini S, Davis AH, Sanne S, Andrieu SC, James J, Mercante DE, De Carvalho RB, Patel Gunaldo T.	Brisolara KF	J Interprof Care	2019	F
1047	PubMed	Medical education and medical educators in South Asia--a set of challenges	Shankar PR, Piryani RM.	Shankar PR	J Coll Physicians Surg Pak	2009	F
1048	PubMed	Interprofessional education in problem-based learning: A frontier form of PBL in medical education	Chu M, Xu L, Liu Y, Ye H, Zhang Y, Xue Y, Li Y, Gao X, Hao J, Wang L, Guo Q, Wang Y.	Chu M	J Educ Health Promot	2023	F
1049	PubMed	"He Bore it Like a Scarlet Letter": Medical Student Reflections on Substance Use Disorders	Clark T, Camp ME, Sadler JZ.	Clark T	Acad Psychiatry	2020	F
1050	PubMed	Nora's Medulla: A Problem-Based Learning Case for Neuroscience Fundamentals	Roesch LA, Frenzel K.	Roesch LA	J Undergrad Neurosci Educ	2016	F
1051	PubMed	Exploring a Problem-Based Learning Approach in Pharmaceutics	McKenzie B, Brown A.	McKenzie B	Pharmacy (Basel)	2017	F
1052	PubMed	Interface between problem-based learning and a learner-centered paradigm	Karimi R.	Karimi R	Adv Med Educ Pract	2011	F
1053	PubMed	Integrative basic sciences: change in mental status	Crane E, Clark J.	Crane E	Clin Pediatr (Phila)	2009	F
1054	PubMed	Dilemmas in surgery: medical ethics education in surgery rotation	Gligorov N, Newell P, Altilio J, Collins M, Favia A, Rosenberg L, Rhodes R.	Gligorov N	Mt Sinai J Med	2009	F
1055	PubMed	Improving the Pharmacology Curriculum at a German Medical School: A Structured Plan Based on a Student-Guided Large-Scale Study	Steffen J, Lenski M, Herrmann FE, Mückter H, Dimitriadis K, Fischer MR.	Steffen J	J Clin Pharmacol	2019	F
1056	PubMed	The role of active learning methods in teaching pharmaceutical care - Scoping review	Plewka B, Waszyk-Nowaczyk M, Cerbin-Koczorowska M, Osmałek T.	Plewka B	Heliyon	2023	F
1057	PubMed	An elective course on application of clinical pharmacy principles	Brady JH, Caldwell DJ, Pate KA, Pate AN.	Brady JH	Am J Pharm Educ	2013	F
1058	PubMed	Learning styles of preclinical students in a medical college in western Nepal	Shankar PR, Dubey AK, Binu VS, Subish P, Deshpande VY.	Shankar PR	Kathmandu Univ Med J (KUMJ)	2006	F
1059	PubMed	Using Learning Styles to Evaluate First-Year Pharmacy Students' Preferences Toward Different Activities Associated with the Problem-Based Learning Approach	Pungente MD, Wasan KM, Moffett C.	Pungente MD	Am J Pharm Educ	2003	F
1060	PubMed	A Blended Learning Course Design in Clinical Pharmacology for Post-graduate Dental Students	Rosenbaum PE, Mikalsen O, Lygre H, Solheim E, Schjøtt J.	Rosenbaum PE	Open Dent J	2012	F
1061	PubMed	Problem-Based Learning in Anesthesiology: An Evaluative Study of a Medical Student Clerkship	Musick DW, Montgomery CL, Pedigo NW.	Musick DW	J Educ Perioper Med	1999	F
1062	PubMed	Public health care system, a quasi-experimental study: Acceptance and attitude to implicate clinical services	Gillani SW, Abdul MI.	Gillani SW	Acta Pharm	2017	F
1063	PubMed	Teaching parents advanced clinical skills	Vidler V.	Vidler V	Haemophilia	1999	F
1064	PubMed	A Problem-Based Learning Approach to Incorporating Nutrition into the Medical Curriculum	Edwards MS, Rosenfeld GC.	Edwards MS	Med Educ Online	2006	F
1065	PubMed	Students perception of an industry based approach problem based learning (PBL) and their performance in drug delivery courses	Hussain M, Sahudin S, Abu Samah NH, Anuar NK.	Hussain M	Saudi Pharm J	2019	F
1066	PubMed	Physiology education in North American dental schools: the basic science survey series	Gautam M, Shaw DH, Pate TD, Lambert HW.	Gautam M	J Dent Educ	2014	F
1067	PubMed	Medical-legal considerations in the practice of allergy: personal reflections on lessons learned from an immunotherapy fatality	Hallett JS.	Hallett JS	Allergy Asthma Proc	2004	F
1068	PubMed	Training nonanesthetist administration of propofol for gastrointestinal endoscopy in scenario-based full-scale hybrid simulation--a pilot study	Westfelt P, Hedman L, Axelsson Lindkvist M, Enochsson L, Felländer-Tsai L, Schmidt PT.	Westfelt P	Scand J Gastroenterol	2013	F
1069	PubMed	Development of an acute ischemic stroke management course for hospital physicians in emergency departments and intensive care units	Navarrete-Navarro P, Murillo-Cabeza F, Bono-de-Seras R, Rodriguez-Romero R, Rodriguez-Zarallo A, Vazquez-Mata G.	Navarrete-Navarro P	Eur J Emerg Med	2012	F
1070	PubMed	A double-blind atropine trial for active learning of autonomic function	Fry JR, Burr SA.	Fry JR	Adv Physiol Educ	2011	F
1071	PubMed	Towards a core curriculum in clinical pharmacology for undergraduate medical students in Europe	Orme M, Frolich J, Vrhovac B; Education Sub-Committee of the European Association for Clinical Pharmacology and Therapeutics.	Orme M	Eur J Clin Pharmacol	2002	F
1072	PubMed	Commitment to change statements can predict actual change in practice	Wakefield J, Herbert CP, Maclure M, Dormuth C, Wright JM, Legare J, Brett-MacLean P, Premi J.	Wakefield J	J Contin Educ Health Prof	2003	F
1073	PubMed	Postal workers' perspectives on communication during the anthrax attack	Quinn SC, Thomas T, McAllister C.	Quinn SC	Biosecur Bioterror	2005	F
1074	PubMed	Creating a Student-centered Learning Environment: Implementation of Problem-based Learning to Teach Microbiology to Undergraduate Medical Students	Kandi V, Basireddy PR.	Kandi V	Cureus	2018	F
1075	PubMed	Medical Students' Perceptions of Peer Assessment in a Problem-based Learning Curriculum	Tayem YI, James H, Al-Khaja KA, Razzak RL, Potu BK, Sequeira RP.	Tayem YI	Sultan Qaboos Univ Med J	2015	F
1076	PubMed	Using an intervention mapping framework to develop an online mental health continuing education program for pharmacy staff	Wheeler A, Fowler J, Hattingh L.	Wheeler A	J Contin Educ Health Prof	2013	F
1077	PubMed	A reflective case study in the obstetric theatre: focusing on the principles of care involved	Steevenson G.	Steevenson G	J Perioper Pract	2007	F
1078	PubMed	From Introduction to Integration: Providing Community-Engaged Structure for Interprofessional Education	Griffin DP, Matte MC, Clements JM, Palmer EA, Bahlke LA, Rose JJG, Salvati LA.	Griffin DP	J Med Educ Curric Dev	2016	F
1079	PubMed	Implementation of a Clinical Problem-Solving Course for Students Challenged by Early Pharmacy Curriculum	Rivkin A, Patel S.	Rivkin A	Am J Pharm Educ	2023	F
1080	PubMed	Global curriculum in surgical oncology	Are C, Berman RS, Wyld L, Cummings C, Lecoq C, Audisio RA.	Are C	Eur J Surg Oncol	2016	F
1081	PubMed	The use of ratio and proportion, dimensional analysis, and equations to solve pharmacy calculations problems	Klausner EA, Holt MJ.	Klausner EA	Curr Pharm Teach Learn	2022	F
1082	PubMed	Comparing students' performance in self-directed and directed self-learning in College of Medicine, University of Bisha	Salih KM, Al-Faifi J, Alamri MM, Mohamed OA, Khan SM, Marakala V, Mohammed NA, Mohamed SE, Hashish AA, Sonpol HMA, Khalid TBA, Elhag WI, Alameer AY, Metwally AS, Yahia AIO, Ibrahim ME, Taura MG, El-Ashkar AM.	Salih KM	J Taibah Univ Med Sci	2024	F
1083	PubMed	A comparison of clinical-scenario (case cluster) versus stand-alone multiple choice questions in a problem-based learning environment in undergraduate medicine	Vuma S, Sa B.	Vuma S	J Taibah Univ Med Sci	2016	F
1084	PubMed	Impact of removing group SOAP note writing from a problem-based learning course series on documentation performance during experiential rotations	Battise D, Harris JB, Haltom W, Waghel R, Wilson J.	Battise D	Curr Pharm Teach Learn	2023	F
1085	PubMed	Incorporating Ethics Content Throughout an Integrated Pharmacy Curriculum	Stratton TP.	Stratton TP	Am J Pharm Educ	2020	F
1086	PubMed	Improvement of DVM Curriculum to Meet OIE Recommendations at Chattogram Veterinary and Animal Sciences University, Bangladesh	Hoque MA, Ahad A, Saifuddin AKM, Warner AE, Debnath NC, Sawkat Anwer M.	Hoque MA	J Vet Med Educ	2020	F
1087	PubMed	Nitric oxide facilitates active avoidance learning via enhancement of glutamate levels in the hippocampal dentate gyrus	Wang S, Pan DX, Wang D, Wan P, Qiu DL, Jin QH.	Wang S	Behav Brain Res	2014	F
1088	PubMed	[Current and ideal stages of pharmaceutical education]	Sugihara T.	Sugihara T	Yakugaku Zasshi	2015	F
1089	PubMed	Design considerations for cases used in pharmacy teaching and learning using the case difficulty cube	Spark MJ, Baverstock K, Malone DT, Maynard G, Stupans I.	Spark MJ	Curr Pharm Teach Learn	2022	F
1090	PubMed	Using the Kirkpatrick model to evaluate a sepsis escape room for advanced pharmacy learners	Taggart K, Kennedy M, O'Connor SK, Van Gilder D.	Taggart K	Curr Pharm Teach Learn	2024	F
1091	PubMed	Impact of an International Service Trip on Pharmacy and Medical Learners' Attitudes Toward Interprofessional Collaboration	Rotundo HW, Connor SE, Muzzio KB, Taylor AM, Meyer MW, Jonkman LJ.	Rotundo HW	Am J Pharm Educ	2022	F
1092	PubMed	Visualizing and quantifying the suppressive effects of glucocorticoids on the tadpole immune system in vivo	Schreiber AM.	Schreiber AM	Adv Physiol Educ	2011	F
1093	PubMed	Releasing the GENIE and Other Tips for Life Sciences Teachers	Jennings BA, Bassi H, Loke YK.	Jennings BA	MedEdPublish (2016)	2017	F
1094	PubMed	Strategies for Incorporating Health Disparities and Cultural Competency Training into the Pharmacy Curriculum and Co-curriculum	Drame I, Gibson CM, Nonyel NP, Addo-Atuah J, Butler L, Riley A, Kebodeaux C, Henson B, Borja-Hart N.	Drame I	Am J Pharm Educ	2022	F
1095	PubMed	Learning safe patient handling skills: student nurse experiences of university and practice based education	Kneafsey R, Haigh C.	Kneafsey R	Nurse Educ Today	2007	F
1096	PubMed	Safe patient handling curriculum in occupational therapy and occupational therapy assistant programs: A descriptive study of school curriculum within the United States of America	Slusser LR, Rice MS, Miller BK.	Slusser LR	Work	2012	F
1097	PubMed	Reimagining drug manufacturing paradigm in today's pharmacy landscape	Miller JA, Fredrickson ME, Greene JM, Jay M, Oyewumi MO.	Miller JA	J Am Pharm Assoc (2003)	2022	F
1098	PubMed	Multidimensional evaluation of teaching strategies for pharmacology based on a comprehensive analysis involving 21,269 students	Xiao CL, Ren H, Chen HQ, Liu WH, Luo ZY, Li WR, Luo JQ.	Xiao CL	Front Pharmacol	2023	F
1099	PubMed	Active Dentate Granule Cells Encode Experience to Promote the Addition of Adult-Born Hippocampal Neurons	Kirschen GW, Shen J, Tian M, Schroeder B, Wang J, Man G, Wu S, Ge S.	Kirschen GW	J Neurosci	2017	F
1100	PubMed	[Cooperation among pharmaceutical, medical and nursing schools aimed at 6-year pharmaceutical education]	Ono H, Kurono Y.	Ono H	Yakugaku Zasshi	2012	F
1101	PubMed	Clinical reasoning in pharmacy: What do eye movements and verbal protocols tell us about the processing of a case task?	Södervik I, Hanski L, Boshuizen HPA, Katajavuori N.	Södervik I	Adv Health Sci Educ Theory Pract	2024	F
1102	PubMed	[Forty-three Years of Dedicated Efforts in Advancing Pharmacist Expertise: Aspiring to Become a Pharmacist and Cultivate Pharmacists Proficient in Recommending Prescription Medicines to Doctors]	Teramachi H.	Teramachi H	Yakugaku Zasshi	2024	F
1103	PubMed	The effect of different patient-based learning models on student perceptions of empathy, engagement, knowledge, and learning experience	Leigh L, Mok ZH.	Leigh L	Med Teach	2024	F
1104	PubMed	Considerations for Organizing Longitudinal Delivery of Pharmacology: the Impact of Content Delivery in Context	Cleveland J, Greenawald J, LeClair RJ.	Cleveland J	Med Sci Educ	2021	F
1105	PubMed	Antiretroviral resistance in clinical practice	Geretti AM, Easterbrook P.	Geretti AM	Int J STD AIDS	2001	F
1106	PubMed	Preparing Students to Deliver Care to Diverse Populations	Croniger CM, Qua K, Seymour AR, Podugu P, Laseter JR, Linz MO, Wilson-Delfosse A.	Croniger CM	Med Sci Educ	2022	F
1107	PubMed	Basic medical science education must include medical informatics	Sarbadhikari SN.	Sarbadhikari SN	Indian J Physiol Pharmacol	2004	F
1108	PubMed	Small group effectiveness in a Caribbean medical school's problem-based learning sessions	Shankar PR, Nandy A, Balasubramanium R, Chakravarty S.	Shankar PR	J Educ Eval Health Prof	2014	F
1109	PubMed	A hybrid jigsaw approach to teaching renal clearance concepts	Persky AM, Pollack GM.	Persky AM	Am J Pharm Educ	2009	F
1110	PubMed	Index of learning styles in a u.s. School of pharmacy	Teevan CJ, Li M, Schlesselman LS.	Teevan CJ	Pharm Pract (Granada)	2011	F
1111	PubMed	Anatomic lectures on structures at risk prior to cadaveric courses reduce injury to the superficial peroneal nerve, the commonest complication in ankle arthroscopy	Malagelada F, Vega J, Guelfi M, Kerkhoffs G, Karlsson J, Dalmau-Pastor M.	Malagelada F	Knee Surg Sports Traumatol Arthrosc	2020	F
1112	PubMed	Predicting Cancer Drug Response using a Recommender System	Suphavilai C, Bertrand D, Nagarajan N.	Suphavilai C	Bioinformatics	2018	F
1113	PubMed	Application of data-driven blended online-offline teaching in medicinal chemistry for pharmacy students: a randomized comparison	Zhao YM, Liu SS, Wang J.	Zhao YM	BMC Med Educ	2024	F
1114	PubMed	[Implementation of the program of "Collaborative Development of Advanced Practical Education to Train Pharmacists in Leadership" under the joint operation of the pharmaceutical departments in fourteen national universities]	Hirata K, Tamura S, Kobayashi M.	Hirata K	Yakugaku Zasshi	2012	F
1115	PubMed	Gross Anatomy Teaching for Medical Undergraduates Through Computer-Based Simulation: Introduction and Evaluation of Effectiveness	Pasricha N, Badyal DK, Goyal PK, Sthapak E.	Pasricha N	Cureus	2023	F
1116	PubMed	Learning gain of pharmacy students after introducing guided inquiry learning with computer simulation in a pharmacology class in Fiji	C Ezeala C, A Ram A, Vulakouvaki N.	C Ezeala C	J Educ Eval Health Prof	2013	F
1117	PubMed	A review of biotransport education in the 21st century: lessons learned from experts	Banerjee RK, D'Souza GA, Rylander C, Devireddy R.	Banerjee RK	J Biomech Eng	2014	F
1118	PubMed	Student pharmacists' role in enhancing ambulatory care pharmacy practice	Pamulapati LG, Hess D.	Pamulapati LG	Pharm Pract (Granada)	2020	F
1119	PubMed	A computer-based, problem-solving system of instruction in clinical pharmacology	Hutcheon DE, el-Gawly HW.	Hutcheon DE	J Clin Pharmacol	1991	F
1120	PubMed	Analyzing course objectives: assessing critical thinking in the pharmacy curriculum	Vuchetich PJ, Hamilton WR, Ahmad SO, Makoid MC.	Vuchetich PJ	J Allied Health	2006	F
1121	PubMed	Students as tutors in problem-based learning: does it work?	Johansen ML, Martenson DF, Bircher J.	Johansen ML	Med Educ	1992	F
1122	PubMed	Trends in undergraduate teaching of parasitology in medical schools of Pakistan	Mehraj V, Saleem T, Lalani S, Sani N, Khan I, Afridi F, Irfan H, Beg MA.	Mehraj V	J Pak Med Assoc	2010	F
1123	PubMed	Analysis of a novel enrichment strategy for an integrated medicinal chemistry and pharmacology course	Austin D, Shivji A, Offei D.	Austin D	Curr Pharm Teach Learn	2020	F
1124	PubMed	Conceptualizing Problem-Based Learning: An Overview	Virk A, Mahajan R, Singh T.	Virk A	Int J Appl Basic Med Res	2022	F
1125	PubMed	Attitude, perception and feedback of second year medical students on teaching-learning methodology and evaluation methods in pharmacology: A questionnaire-based study	Bhosale UA, Yegnanarayan R, Yadav GE.	Bhosale UA	Niger Med J	2013	F
1126	PubMed	Development of a Structured Communication and Counseling Skills Course for Pharmacy Students: A Simulation-based Approach	Gülpınar G, Özçelikay G.	Gülpınar G	Turk J Pharm Sci	2021	F
1127	PubMed	Prescription writing skills of residents in a family practice residency programme in Bahrain	Al Khaja KA, Sequeira RP, Al-Ansari TM, Damanhori AH.	Al Khaja KA	Postgrad Med J	2008	F
1128	PubMed	University Pre-Professional Program: A Transitional Phase from Didactic to PBL Pedagogy	Memon I, Alrayani YH, Akhund S, Feroz Z, Rohra DK, Alkushi A, Alrashid AA, Anjum I.	Memon I	Adv Med Educ Pract	2023	F
1129	PubMed	Basic Sciences in an Integrated Medical Curriculum: The Case of Pharmacology	Rangachari PK.	Rangachari PK	Adv Health Sci Educ Theory Pract	1997	F
1130	PubMed	Taking CBL to the Lecture Hall: a Comparison of Outcomes Between Traditional Small Group CBL and a Novel Large Group Team-Based CBL Teaching Method	Gold JM, Collazo RA, Athauda G, Obeso VT, Toonkel RL.	Gold JM	Med Sci Educ	2019	F
1131	PubMed	A Jeopardy-Style Review Game Using Team Clickers	Cusick J.	Cusick J	MedEdPORTAL	2016	F
1132	PubMed	The Need for Palliative Care in Pharmacy Education	Pruskowski J, Patel R, Brazeau G.	Pruskowski J	Am J Pharm Educ	2019	F
1133	PubMed	Practising pharmacists want more nutrition education	Mirkazemi C, Williams M, Berbecaru M, Stubbings T, Murray S, Veal F, Cooper N, Bereznicki L.	Mirkazemi C	Curr Pharm Teach Learn	2022	F
1134	PubMed	Medical students' perception and academic performance after team-based and seminar-based learning in human anatomy	Aboregela AM, Sonpol HMA, Metwally AS, El-Ashkar AM, Hashish AA, Mohammed OA, Elnahriry TA, Senbel A, Alghamdi M.	Aboregela AM	J Taibah Univ Med Sci	2022	F
1135	PubMed	Underutilization of Research Journals by Undergraduate Students of Medical Colleges in Islamabad: A Cross-sectional Study	Azam F, Shaheen A, Shaikh F, Sheikh AAE, Siddiqui FS, Zafar A, Javed N.	Azam F	Cureus	2018	F
1136	PubMed	Student feedback about The Skeptic Doctor, a module on pharmaceutical promotion	Shankar PR, Singh KK, Piryani RM.	Shankar PR	J Educ Eval Health Prof	2011	F
1137	PubMed	Refining knowledge, attitude and practice of evidence-based medicine (EBM) among pharmacy students for professional challenges	Abu-Gharbieh E, Khalidi DA, Baig MR, Khan SA.	Abu-Gharbieh E	Saudi Pharm J	2015	F
1138	PubMed	Pedagogy for teaching and learning cooperatively on the Web: a Web-based pharmacology course	Tse MM, Pun SP, Chan MF.	Tse MM	Cyberpsychol Behav	2007	F
1139	PubMed	Patient safety in undergraduate medical education: Implementation of the topic in the anaesthesiology core curriculum at the University Medical Center Hamburg-Eppendorf	Hoffmann N, Kubitz JC, Goetz AE, Beckers SK.	Hoffmann N	GMS J Med Educ	2019	F
1140	PubMed	[Innovative educational technology in the teaching of propaedeutic of internal diseases]	Тusupbekova К, Bakirova R, Nursultanova S.	Тusupbekova К	Georgian Med News	2015	F
1141	PubMed	Ten basic competencies for undergraduate pharmacology education at KIST Medical College, Lalitpur, Nepal	Shankar P.	Shankar P	Australas Med J	2011	F
1142	PubMed	Blended learning in nursing pharmacology: elevating cognitive skills, engagement and academic outcomes	Arien-Zakay H.	Arien-Zakay H	Front Pharmacol	2024	F
1143	PubMed	[Enhancing Study Motivation and Efficacy among First-year Students Using Minute Papers in the Interdisciplinary Subject of Yakugaku Nyumon]	Yamaki K, Ikeda K, Ueda K, Habu Y, Nakayama Y, Takeda N, Moriwaki K, Wada A, Koyama J, Kodama N, Kitagawa S.	Yamaki K	Yakugaku Zasshi	2017	F
1144	PubMed	Teaching pharmacology within a multidisciplinary organ system-based medical curriculum	Faingold CL, Dunaway GA.	Faingold CL	Naunyn Schmiedebergs Arch Pharmacol	2002	F
1145	PubMed	Pharmacy Students' Perceived Ability to Implement the Pharmacist's Patient Care Process before and after a Redesigned Case Study Series in the United States	Henneman A, Axtell S.	Henneman A	Pharmacy (Basel)	2024	F
1146	PubMed	Standardized Patient Simulation Using SBIRT (Screening, Brief Intervention, and Referral for Treatment) as a Tool for Interprofessional Learning	Clauser J, Richardson BB, Odom-Maryon T, Mann D, Willson MN, Hahn PL, Purath J, Tuell E, Schwartz CR, DePriest D.	Clauser J	MedEdPORTAL	2020	F
1147	PubMed	Community health workers and primary health care in Honduras	Quillian JP.	Quillian JP	J Am Acad Nurse Pract	1993	F
1148	PubMed	Pharmacy education in Jordan, Saudi Arabia, and Kuwait	Al-Wazaify M, Matowe L, Albsoul-Younes A, Al-Omran OA.	Al-Wazaify M	Am J Pharm Educ	2006	F
1149	PubMed	Implementation of an interprofessional clinical pharmacology selective learning experience for pharmacy residents and medical students	Schramm GE, Narayanan PP, Chutka DS, Nicholson WT.	Schramm GE	Am J Health Syst Pharm	2017	F
1150	PubMed	Changes in attitudes toward diabetes in nursing students at diabetes camp	Moran V, Blanchette J, Whitley H, Pillion D, Albritton A, Israel H.	Moran V	Public Health Nurs	2021	F
1151	PubMed	Physics Doesn't Bite-A Simple Experiment for Introducing Biomechanical Operational Principles of the Temporomandibular Joint	Dziob D, Młynarczyk M, Rok T, Tatoń G, Lisowski B.	Dziob D	J Biomech Eng	2021	F
1152	PubMed	Pharmacy Students' Experiences with an Interactive Video Platform to Develop Clinical Reasoning	Cornelison B, Baldry A, Axon DR.	Cornelison B	Pharmacy (Basel)	2022	F
1153	PubMed	Collaborative Learning Activity Utilizing Evidence-Based Medicine to Improve Medical Student Learning of the Lifestyle Management of Obesity	Pasarica M, Harris DM, Simms-Cendan J, Gorman AL.	Pasarica M	MedEdPORTAL	2016	F
1154	PubMed	A Concept Mapping Activity to Enhance Pharmacy Students' Metacognition and Comprehension of Fundamental Disease State Knowledge	Powell BD, Oxley MS, Chen K, Anksorus H, Hubal R, Persky AM, Harris S.	Powell BD	Am J Pharm Educ	2021	F
1155	PubMed	Comparison between flipped classroom and lecture-based classroom in ophthalmology clerkship	Tang F, Chen C, Zhu Y, Zuo C, Zhong Y, Wang N, Zhou L, Zou Y, Liang D.	Tang F	Med Educ Online	2017	F
1156	PubMed	Perception of students regarding educational environment in a medical college in eastern region of India	Naser SM, Biswas A, Nandy M, Niyogi S, Biswas G, Das AK.	Naser SM	J Indian Med Assoc	2012	F
1157	PubMed	Evaluation of a pharmacology educational activity based on a research project: a randomized, controlled and blind analysis of medical students' perceptions	Tamayo G, Santibañez M, Javier Meana J.	Tamayo G	Med Teach	2005	F
1158	PubMed	Incorporating Reflective Learning Practices In Medical Imaging Curriculum	Dunn K.	Dunn K	Radiol Technol	2024	F
1159	PubMed	Information technology in veterinary pharmacology instruction	Kochevar DT.	Kochevar DT	J Vet Med Educ	2003	F
1160	PubMed	Pathology as a Basic Medical Subject: Its Relevance and Application During Clinical Practice in Jordanian MD Programs, Interns' and Residents' Perspectives	Al-Saghbini MS, Fayyad MA, Gharaibeh L.	Al-Saghbini MS	Adv Med Educ Pract	2024	F
1161	PubMed	Osteoporosis: A Small-Group Case-Based Learning Activity	Nguyen B, Athauda G, Kashan SB, Weiler T, Toonkel RL.	Nguyen B	MedEdPORTAL	2021	F
1162	PubMed	Evaluation of an interprofessional education communication skills initiative	Solomon P, Salfi J.	Solomon P	Educ Health (Abingdon)	2011	F
1163	PubMed	Novel Integration of Administrative Pharmacy Residents in a Management Course	Ford JH 2nd, Rotzenberg K, Mott DA.	Ford JH 2nd	Innov Pharm	2021	F
1164	PubMed	Delivering blended bioinformatics training in resource-limited settings: a case study on the University of Khartoum H3ABioNet node	Ahmed AE, Awadallah AA, Tagelsir M, Suliman MA, Eltigani A, Elsafi H, Hamdelnile BD, Mukhtar MA, Fadlelmola FM.	Ahmed AE	Brief Bioinform	2020	F
1165	PubMed	Development of a computer-based instructional system in pharmacokinetics: efficacy in clinical pharmacology teaching for senior medical students	Feldman RD, Schoenwald R, Kane J.	Feldman RD	J Clin Pharmacol	1989	F
1166	PubMed	Can the multiple mini-interview predict academic achievement in medical school?	Kim JK, Kang SH, Lee HJ, Yang J.	Kim JK	Korean J Med Educ	2014	F
1167	PubMed	Dimensionality Reduction based Transfer Learning applied to Pharmacogenomics Databases	Dhruba SR, Rahmanl R, Matlockl K, Ghosh S, Pal R.	Dhruba SR	Annu Int Conf IEEE Eng Med Biol Soc	2018	F
1168	PubMed	Effectiveness of Near-Peer-Taught Case Reviews on Students' Confidence in National Board of Medical Examiners (NBME) Exams	Mason A, Jang C, Khatskevich K, George Z, Streitmatter C, McGlawn-McGrane B, Dominguez Rieg J.	Mason A	Cureus	2023	F
1169	PubMed	[Evaluation of an Evidence-based Medicine Educational Program for Pharmacists and Pharmacy Students]	Shimizu T, Ueda M, Toyoyama M, Ohmori S, Takagaki N.	Shimizu T	Yakugaku Zasshi	2017	F
1170	PubMed	Integration of Microbiology, Pharmacology, Immunology, and Infectious Disease Using Active Teaching and Self-Directed Learning	Steinel N, Palmer GC, Nowicki E, Lee E, Nelson E, Whiteley M, Lee MW.	Steinel N	Med Sci Educ	2019	F
1171	PubMed	[Application of personal drug (P-drug) seminar to clinical pharmacy education in the graduate school of pharmaceutical sciences]	Kawakami J, Mimura Y, Adachi I, Takeguchi N.	Kawakami J	Yakugaku Zasshi	2002	F
1172	PubMed	PC-based molecular modeling in the classroom: applications to medicinal chemistry and biochemistry	Henkel JG.	Henkel JG	J Mol Graph	1991	F
1173	PubMed	The role of education in antimicrobial stewardship	Satterfield J, Miesner AR, Percival KM.	Satterfield J	J Hosp Infect	2020	F
1174	PubMed	Improving Medical Students Learning Through an Interprofessional Pharmacotherapy Selective	Loya AM, Strate A, Molokwu JC, Martin C, Strate J, Terrazas WC.	Loya AM	Med Sci Educ	2021	F
1175	PubMed	Demonstrating specificity of bioactive peptide nucleic acids (PNAs) targeting microRNAs for practical laboratory classes of applied biochemistry and pharmacology	Gasparello J, Papi C, Zurlo M, Corradini R, Gambari R, Finotti A.	Gasparello J	PLoS One	2019	F
1176	PubMed	Strategies used by interdisciplinary rural health training programs to assure community responsiveness and recruit practitioners	Slack MK, Cummings DM, Borrego ME, Fuller K, Cook S.	Slack MK	J Interprof Care	2002	F
1177	PubMed	The attitudes and perceptions of medical students towards basic science subjects during their clinical years: A cross-sectional survey	Gupta S, Gupta AK, Verma M, Kaur H, Kaur A, Singh K.	Gupta S	Int J Appl Basic Med Res	2014	F
1178	PubMed	Comparative assessment of high-risk cardiovascular medication knowledge between practising and student nurses: a descriptive multi-centre study	Taslim N, Turikham Alghamdi A, Ali Alqarni D, Rashid S, Edge DT.	Taslim N	Med Glas (Zenica)	2024	F
1179	PubMed	Establishing links between assessments and expected learning outcomes through curriculum mapping in a dental physiology curriculum	Vashe A, Devi V, Rao KR, Abraham RR.	Vashe A	Natl Med J India	2021	F
1180	PubMed	The prescription talk - an approach to teach patient-physician conversation about drug prescription to medical students	Hauser K, Koerfer A, Niehaus M, Albus C, Herzig S, Matthes J.	Hauser K	GMS J Med Educ	2017	F
1181	PubMed	Student feedback about the integrated curriculum in a Caribbean medical school	Shankar PR, Balasubramanium R, Dwivedi NR, Nuguri V.	Shankar PR	J Educ Eval Health Prof	2014	F
1182	PubMed	A model for selecting assessment methods for evaluating medical students in African medical schools	Walubo A, Burch V, Parmar P, Raidoo D, Cassimjee M, Onia R, Ofei F.	Walubo A	Acad Med	2003	F
1183	PubMed	Driving forces of biomedical science education and research in state-of-the arts academic medical centres: the United States as example	John TA.	John TA	Afr J Med Med Sci	2011	F
1184	PubMed	Impact of UG Training on Understanding the Severity of Antimicrobial Resistance	Deogaonkar A, Dawane J.	Deogaonkar A	J Assoc Physicians India	2023	F
1185	PubMed	Evaluation of drug use prevention programs directed at adolescents	Lilja J, Wilhelmsen BU, Larsson S, Hamilton D.	Lilja J	Subst Use Misuse	2003	F
1186	PubMed	Determining the adjusted initial treatment dose of warfarin anticoagulant medicine using kernel-based support vector regression	Maghsoudi R, Mirzarezaee M, Sadeghi M, Nadjar-Araabi B.	Maghsoudi R	Comput Methods Programs Biomed	2022	F
1187	PubMed	Culturally and linguistically diverse students in health professional programs: an exploration of concerns and needs	Gilligan C, Outram S.	Gilligan C	Educ Health (Abingdon)	2012	F
1188	PubMed	Medical students' perception of their educational environment	Pai PG, Menezes V, Srikanth, Subramanian AM, Shenoy JP.	Pai PG	J Clin Diagn Res	2014	F
1189	PubMed	The Triangle Technique: a new evidence-based educational tool for pediatric medication calculations	Sredl D.	Sredl D	Nurs Educ Perspect	2006	F
1190	PubMed	Teaching antiarrhythmic therapy and ECG in simulator-based interdisciplinary undergraduate medical education	Mueller MP, Christ T, Dobrev D, Nitsche I, Stehr SN, Ravens U, Koch T.	Mueller MP	Br J Anaesth	2005	F
1191	PubMed	Effect of domestic violence training: systematic review of randomized controlled trials	Zaher E, Keogh K, Ratnapalan S.	Zaher E	Can Fam Physician	2014	F
1192	PubMed	Case-oriented self-learning and review in pharmacology teaching	Li S, Yu B, Yue J.	Li S	Am J Med Sci	2014	F
1193	PubMed	An Escape Room to Teach First- and Second-Year Medical Students Nephrology	Hu J, Sonnleitner M, Weldon E, Kejriwal S, Brown B, Shah A.	Hu J	Med Sci Educ	2023	F
1194	PubMed	Education to improve vancomycin use: the perspectives of educators and education recipients	Van Dort BA, Baysari MT, Carland JE, Stocker SL, Braithwaite HE, Fernon AR, Day RO.	Van Dort BA	Intern Med J	2020	F
1195	PubMed	The Association between Academic Performance and Entry-to-Practice Milestones within a Co-Operative Education PharmD Program	Syed A, Huang Y, Goh J, Moroz S, Pugsley J, Waite NM, Houle SKD.	Syed A	Pharmacy (Basel)	2024	F
1196	PubMed	Modeling and optimization of a pharmaceutical formulation system using radial basis function network	Anand P, Siva Prasad BV, Venkateswarlu Ch.	Anand P	Int J Neural Syst	2009	F
1197	PubMed	Problems with oral formulations prescribed to children: a focus group study of healthcare professionals	Venables R, Stirling H, Batchelor H, Marriott J.	Venables R	Int J Clin Pharm	2015	F
1198	PubMed	Enablers of and Barriers to Self-Regulated and Self-Directed Aptitudes of Learning (SELF-ReDiAL) in Health Professional Education: A Systematic Review and Meta-analysis	Arianpoor A, Taylor SCR, Huang PH, Shulruf B.	Arianpoor A	Med Sci Educ	2024	F
1199	PubMed	Medical student knowledge of morphine for the management of cancer pain	Sloan PA, Montgomery C, Musick D.	Sloan PA	J Pain Symptom Manage	1998	F
1200	PubMed	Tools used to help community pharmacists implement comprehensive pharmaceutical care	Kassam R, Farris KB, Cox CE, Volume CI, Cave A, Schopflocher DP, Tessier G.	Kassam R	J Am Pharm Assoc (Wash)	1999	F
1201	PubMed	Evaluation of a pharmaceutical care education series for chain pharmacists using the focus group method	Reutzel TJ, DeFalco PG, Hogan M, Kazerooni PV.	Reutzel TJ	J Am Pharm Assoc (Wash)	1999	F
1202	PubMed	Appropriate antibiotic prescribing among final-year medical students in Europe	van der Voort T, Brinkman DJ, Benemei S, Böttiger Y, Chamontin B, Christiaens T, Likic R, Mačiulaitis R, Marandi T, Monteiro EC, Papaioannidou P, Pers YM, Pontes C, Raskovic A, Regenthal R, Sanz EJ, Wilson K, Tichelaar J, van Agtmael MA; Working Group Research on CPT Education of the European Association for Clinical Pharmacology and Therapeutics (EACPT).	van der Voort T	Int J Antimicrob Agents	2019	F
1203	PubMed	Undergraduate occupational medicine education in European Medical Schools: better training to meet today's challenges	Larrosa M, Bulat P, Majery N, Gehanno JF, Păuncu EA, Bastiaanssen M, Godderis L, Iguacel I, Popescu FG, Jungewelter S, Braeckman L, Martínez-Jarreta B.	Larrosa M	BMC Med Educ	2024	F
1204	PubMed	An evaluation of the performance in the UK Royal College of Anaesthetists primary examination by UK medical school and gender	Bowhay AR, Watmough SD.	Bowhay AR	BMC Med Educ	2009	F
1205	PubMed	First year allopathic medical student attitudes about vaccination and vaccine hesitancy	Onello E, Friedrichsen S, Krafts K, Simmons G Jr, Diebel K.	Onello E	Vaccine	2020	F
1206	PubMed	Sustained delivery of interleukin-2 from a poloxamer 407 gel matrix following intraperitoneal injection in mice	Johnston TP, Punjabi MA, Froelich CJ.	Johnston TP	Pharm Res	1992	F
1207	PubMed	Memory in mice analyzed with antibiotics. Antibiotics are useful to study stages of memory and to indicate molecular events which sustain memory	Flexner LB, Flexner JB, Roberts RB.	Flexner LB	Science	1967	F
1208	PubMed	Community pharmacists' preferences for continuing education delivery in Australia	Namara KP, Duncan GJ, McDowell J, Marriott JL.	Namara KP	J Contin Educ Health Prof	2009	F
1209	PubMed	The use of wireless laptop computers for computer-assisted learning in pharmacokinetics	Munar MY, Singh H, Belle D, Brackett CC, Earle SB.	Munar MY	Am J Pharm Educ	2006	F
1210	PubMed	The Virtual Screening of the Drug Protein with a Few Crystal Structures Based on the Adaboost-SVM	Wang MY, Li P, Qiao PL.	Wang MY	Comput Math Methods Med	2016	F
1211	PubMed	A scoping review of health professional curricula: Implications for developing integration in pharmacy	Kerr A, O'Connor H, Pawlikowska T, Gallagher P, Strawbridge J.	Kerr A	Res Social Adm Pharm	2020	F
1212	PubMed	No Pain Labor & Delivery: A Global Health Initiative's Impact on Clinical Outcomes in China	Hu LQ, Flood P, Li Y, Tao W, Zhao P, Xia Y, Pian-Smith MC, Stellaccio FS, Ouanes JP, Hu F, Wong CA.	Hu LQ	Anesth Analg	2016	F
1213	PubMed	Reimagining Pharmacy Education through the Lens of a Choose Your Own Adventure Activity-A Qualitative Evaluation	Scott D, Cernasev A, Kiles TM.	Scott D	Pharmacy (Basel)	2021	F
1214	PubMed	Mapping of Current Obstacles for Rationalizing Use of Medicines (CORUM) in Europe: Current Situation and Potential Solutions	Gad M, Salem A, Oortwijn W, Hill R, Godman B.	Gad M	Front Pharmacol	2020	F
1215	PubMed	On the pedagogy of pharmacological communication: a study of final semester health science students	Zetterqvist A, Aronsson P, Hägg S, Kjellgren K, Reis M, Tobin G, Booth S.	Zetterqvist A	BMC Med Educ	2015	F
1216	PubMed	DrugAI: a multi-view deep learning model for predicting drug-target activating/inhibiting mechanisms	Zhang S, Yang K, Liu Z, Lai X, Yang Z, Zeng J, Li S.	Zhang S	Brief Bioinform	2023	F
1217	PubMed	Using a high-fidelity patient simulator with first-year medical students to facilitate learning of cardiovascular function curves	Harris DM, Ryan K, Rabuck C.	Harris DM	Adv Physiol Educ	2012	F
1218	PubMed	A comparison of traditional textbook and interactive computer learning of neuromuscular block	Ohrn MA, van Oostrom JH, van Meurs WL.	Ohrn MA	Anesth Analg	1997	F
1219	PubMed	Evaluation of a model for maximizing interprofessional education in an acute hospital	Anderson E, Manek N, Davidson A.	Anderson E	J Interprof Care	2006	F
1220	PubMed	Student's critical appraisal on the evaluation of analgesics in laboratory animal verses simulated clinical trail	Das BP, Sethi A, Rauniar GP, Sangarula H.	Das BP	Nepal Med Coll J	2006	F
1221	PubMed	DBCSMOTE: a clustering-based oversampling technique for data-imbalanced warfarin dose prediction	Tao Y, Zhang Y, Jiang B.	Tao Y	BMC Med Genomics	2020	F
1222	PubMed	[Development of strong cooperation between community pharmacists, hospital pharmacists and pharmacy school faculty members which promotes pharmacists' life long learning and clinical clerkship for pharmacy students]	Hirai M.	Hirai M	Yakugaku Zasshi	2007	F
1223	PubMed	Teaching resources for the European Open Platform for Prescribing Education (EurOP(2)E)-a nominal group technique study	Bakkum MJ, Loobeek BJ, Richir MC, Papaioannidou P, Likic R, Sanz EJ, Christiaens T, Costa JN, Dima L, de Ponti F, Kramers C, van Smeden J, van Agtmael MA, Tichelaar J; EurOP²E consortium.	Bakkum MJ	NPJ Sci Learn	2022	F
1224	PubMed	The Effect of the No Pain Labor & Delivery-Global Health Initiative on Cesarean Delivery and Neonatal Outcomes in China: An Interrupted Time-Series Analysis	Drzymalski DM, Guo JC, Qi XQ, Tsen LC, Sun Y, Ouanes JP, Xia Y, Gao WD, Ruthazer R, Hu F, Hu LQ.	Drzymalski DM	Anesth Analg	2021	F
1225	PubMed	[Fostering Mixed-skill Pharmacists for Careers in Health Support Pharmacies-Education to Overcome the Barrier of Limited Occupational Expertise]	Yamada M, Sakaguchi T, Tokuda K, Ouchi K, Sekine H, Murakami A, Takada N, Ijitsu T, Kogure K.	Yamada M	Yakugaku Zasshi	2019	F
1226	PubMed	[The new German educational law for medical schools: the Hamburg concept in dermatology and venereology]	Neuber K, Weidtmann K, Coors E, Harendza S.	Neuber K	J Dtsch Dermatol Ges	2006	F
1227	PubMed	Pharmacy Practice and Education in Finland	Hirvonen J, Salminen O, Vuorensola K, Katajavuori N, Huhtala H, Atkinson J.	Hirvonen J	Pharmacy (Basel)	2019	F
1228	PubMed	A blueprint of pain curriculum across prelicensure health sciences programs: one NIH Pain Consortium Center of Excellence in Pain Education (CoEPE) experience	Doorenbos AZ, Gordon DB, Tauben D, Palisoc J, Drangsholt M, Lindhorst T, Danielson J, Spector J, Ballweg R, Vorvick L, Loeser JD.	Doorenbos AZ	J Pain	2013	F
1229	PubMed	Online learning applied to a course on rational therapeutics: an international comparison between final year students of two medical schools	Likic R, White C, Cinti S, Purkiss J, Fantone J, Chapman C, Bielen L, Francetic I, Engleberg C.	Likic R	Br J Clin Pharmacol	2013	F
1230	PubMed	95(th) Anniversary of Pathophysiology in Croatia	Kovač Z.	Kovač Z	Psychiatr Danub	2017	F
1231	PubMed	The potential of training specialist oncology nurses in real-life reporting of adverse drug reactions	Reumerman M, Tichelaar J, van Eekeren R, van Puijenbroek EP, Richir MC, van Agtmael MA.	Reumerman M	Eur J Clin Pharmacol	2021	F
1232	PubMed	Opioids and the Internet: Convergence of Technology and Policy to Address the Illicit Online Sales of Opioids	Mackey TK.	Mackey TK	Health Serv Insights	2018	F
1233	PubMed	Effects of students' peer teaching in a new pharmacokinetics teaching format	Legeay S, Repussart H, Oudini AS, Laurier C, Eveillard M.	Legeay S	Ann Pharm Fr	2023	F
1234	PubMed	Best practices for implementing team-based learning in pharmacy education	Farland MZ, Sicat BL, Franks AS, Pater KS, Medina MS, Persky AM.	Farland MZ	Am J Pharm Educ	2013	F
1235	PubMed	Team-based learning-adopted strategy in pharmacy education: pharmacology and medicinal chemistry students' perceptions	Attia RT, Mandour AA.	Attia RT	Futur J Pharm Sci	2023	F
1236	PubMed	Game on: The gamification of the pharmacy classroom	Sera L, Wheeler E.	Sera L	Curr Pharm Teach Learn	2017	F
1237	PubMed	Document-Engineering Methodology in Health Care: An Innovative Behavioral Science-Based Approach to Improve Patient Empowerment	Pohlmann-Eden B, Eden SC.	Pohlmann-Eden B	JMIR Hum Factors	2020	F
1238	PubMed	Are fishbowl activities effective for teaching pharmacotherapy and developing postformal thought in pharmacy students? A pilot study	Pearson SC, Eddlemon T, Kirkwood M, Pate A.	Pearson SC	Curr Pharm Teach Learn	2018	F
1239	PubMed	Deep Transferable Compound Representation across Domains and Tasks for Low Data Drug Discovery	Abbasi K, Poso A, Ghasemi J, Amanlou M, Masoudi-Nejad A.	Abbasi K	J Chem Inf Model	2019	F
1240	PubMed	Using machine learning to model dose-response relationships	Linden A, Yarnold PR, Nallamothu BK.	Linden A	J Eval Clin Pract	2016	F
1241	PubMed	Using Team-Based Learning to Teach Pharmacology within the Medical Curriculum	Luitjes NLD, van der Velden GJ, Pandit R.	Luitjes NLD	Pharmacy (Basel)	2024	F
1242	PubMed	A virtual patient software program to improve pharmacy student learning in a comprehensive disease management course	Douglass MA, Casale JP, Skirvin JA, DiVall MV.	Douglass MA	Am J Pharm Educ	2013	F
1243	PubMed	Self-authorship in pharmacy education	Johnson JL.	Johnson JL	Am J Pharm Educ	2013	F
1244	PubMed	Corrigendum to "Evaluation of an intervention to support the development of clinical problem solving skills during a hospital-based experiential learning program for pharmacy students" [Currents in Pharmacy Teaching and Learning 12 (2020) 590-601]	McCartney J, Boschmans SA.	McCartney J	Curr Pharm Teach Learn	2020	F
1245	PubMed	Roles of innovation in education delivery	Blouin RA, Riffee WH, Robinson ET, Beck DE, Green C, Joyner PU, Persky AM, Pollack GM.	Blouin RA	Am J Pharm Educ	2009	F
1246	PubMed	Artificial Intelligence: The Future for Organic Chemistry?	Peiretti F, Brunel JM.	Peiretti F	ACS Omega	2018	F
1247	PubMed	Application and Evaluation of the Flipped Classroom Based on Micro-Video Class in Pharmacology Teaching	Wu YY, Liu S, Man Q, Luo FL, Zheng YX, Yang S, Ming X, Zhang FY.	Wu YY	Front Public Health	2022	F
1248	PubMed	Exploring barriers to the effective use of computer-based simulation in pharmacy education: a mixed-methods case study	Gharib AM, Peterson GM, Bindoff IK, Salahudeen MS.	Gharib AM	Front Med (Lausanne)	2024	F
1249	PubMed	The applications of machine learning algorithms in the modeling of estrogen-like chemicals	Liu H, Yao X, Gramatica P.	Liu H	Comb Chem High Throughput Screen	2009	F
1250	PubMed	Developing Entrepreneurial Skills in Pharmacy Students	Laverty G, Hanna LA, Haughey S, Hughes C.	Laverty G	Am J Pharm Educ	2015	F
1251	PubMed	Reflective practice and its implications for pharmacy education	Tsingos C, Bosnic-Anticevich S, Smith L.	Tsingos C	Am J Pharm Educ	2014	F
1252	PubMed	Exploring global perspectives on the use of computer-based simulation in pharmacy education: a survey of students and educators	Gharib AM, Bindoff IK, Peterson GM, Salahudeen MS.	Gharib AM	Front Pharmacol	2024	F
1253	PubMed	Design and students' perceptions of a virtually facilitated outpatient pharmacy practice laboratory course	Darr AY, Erickson S, Devine T, Tran T.	Darr AY	Curr Pharm Teach Learn	2019	F
1254	PubMed	Pharmacy cases in Second Life: an elective course	Veronin MA, Daniels L, Demps E.	Veronin MA	Adv Med Educ Pract	2012	F
1255	PubMed	Design and delivery of a new clinical reasoning course	Nolt V, Cain J, Wermeling D.	Nolt V	Curr Pharm Teach Learn	2018	F
1256	PubMed	Professional and pre-professional pharmacy students' perceptions of team based learning (TBL) at a private research-intensive university	Miller DM, Khalil K, Iskaros O, Van Amburgh JA.	Miller DM	Curr Pharm Teach Learn	2017	F
1257	PubMed	Turning Failures into Applications: The Problem of Protein ΔΔG Prediction	Casadio R, Savojardo C, Fariselli P, Capriotti E, Martelli PL.	Casadio R	Methods Mol Biol	2022	F
1258	PubMed	Exploring why we learn from productive failure: insights from the cognitive and learning sciences	Steenhof N, Woods NN, Mylopoulos M.	Steenhof N	Adv Health Sci Educ Theory Pract	2020	F
1259	PubMed	Memory improving and antidepressant effects of topiramate in rats	Nowakowska E, Kus K, Czubak A, Jedrzejewska J.	Nowakowska E	Arzneimittelforschung	2009	F
1260	PubMed	Unraveling Cordia myxa's anti-malarial potential: integrative insights from network pharmacology, molecular modeling, and machine learning	Miao Y, Liu W, Alsallameh SMS, Albekairi NA, Muhseen ZT, Butch CJ.	Miao Y	BMC Infect Dis	2024	F
1261	PubMed	Teaching clinical problem solving: a preceptor's guide	Weitzel KW, Walters EA, Taylor J.	Weitzel KW	Am J Health Syst Pharm	2012	F
1262	PubMed	Identification of thrombopoiesis inducer based on a hybrid deep neural network model	Mo Q, Zhang T, Wu J, Wang L, Luo J.	Mo Q	Thromb Res	2023	F
1263	PubMed	[Evaluation of experience-oriented hospital practical training by an examination]	Suemaru K, Takeichi K, Yamaguchi T, Kohei Y, Okamoto C, Ikazaki S, Ido K, Tanaka M, Miyoshi Y, Moriguchi T, Ikegawa Y, Araki H.	Suemaru K	Yakugaku Zasshi	2008	F
1264	PubMed	Application of network link prediction in drug discovery	Abbas K, Abbasi A, Dong S, Niu L, Yu L, Chen B, Cai SM, Hasan Q.	Abbas K	BMC Bioinformatics	2021	F
1265	PubMed	Student pharmacist perceptions of learning after strengths-based leadership skills lab and escape room in pharmacy practice skills laboratory	Baker CM, Crabtree G, Anderson K.	Baker CM	Curr Pharm Teach Learn	2020	F
1266	PubMed	A multimodal interprofessional education program including case-based problem solving focused on pain management increases student's knowledge and interprofessional skills	Garwood CL, Banfill K, Maher S, McQueen J, Moser LR, Moul A, Walczyk M.	Garwood CL	J Interprof Care	2022	F
1267	PubMed	Designing and evaluating game-based learning for continuing pharmacy education using an "escape room" activity	Cole JD, Ruble MJ.	Cole JD	Curr Pharm Teach Learn	2021	F
1268	PubMed	Design and implementation of a molecular imaging elective for third-year pharmacy students	Whitman C, Kamath S, Lawrence S, Whisenant D, Sport S, Sidwell W, Mitchell A, Osbourne E, Bolina J, Gill K, Finley C, Lambson D, Wood T, Panizzi JR, Blackwell KTCP, Panizzi P.	Whitman C	Curr Pharm Teach Learn	2020	F
1269	PubMed	Principles-based learning design for an online postgraduate psychiatric pharmacy course	Zolezzi M, Blake A.	Zolezzi M	Am J Pharm Educ	2008	F
1270	PubMed	The Need for Competency-Based Education	Rhoney DH, Chen AMH, Churchwell MD, Daugherty KK, Jarrett JB, Kleppinger EL, Nawarskas JJ, Sibicky SL, Stowe CD, Meyer SM.	Rhoney DH	Am J Pharm Educ	2024	F
1271	PubMed	Use of an immersive, simulated learning game to teach pharmacy students clinical concepts of toxicology	Korenoski AS, Ginn TR, Seybert AL.	Korenoski AS	Curr Pharm Teach Learn	2021	F
1272	PubMed	Assessing the Effects of a Paired TBL Session and Patient Simulation on Pharmacy Student HIV Treatment Knowledge	Draime JA, Staudt AM, Deitschmann N, Jenkins Z.	Draime JA	Innov Pharm	2020	F
1273	PubMed	The effect of single-dose methylphenidate on the rate of error-driven learning in healthy males: a randomized controlled trial	Howlett JR, Huang H, Hysek CM, Paulus MP.	Howlett JR	Psychopharmacology (Berl)	2017	F
1274	PubMed	A microteaching exercise to develop performance-based abilities in pharmacy students	Popovich NG, Katz NL.	Popovich NG	Am J Pharm Educ	2009	F
1275	PubMed	A pharmacotherapy capstone course to advance pharmacy students' clinical documentation skills	Conway JM, Ahmed GF.	Conway JM	Am J Pharm Educ	2012	F
1276	PubMed	Integrating Patient Safety Discussions with First-Year Doctor of Pharmacy Students in a Skills Lab Course	Fuji KT, Galt KA.	Fuji KT	Pharmacy (Basel)	2024	F
1277	PubMed	Action research methodology in clinical pharmacy: how to involve and change	Nørgaard LS, Sørensen EW.	Nørgaard LS	Int J Clin Pharm	2016	F
1278	PubMed	[Concept extraction of graduate research by modified grounded theory approach and creating of rubric oriented to performance evaluation]	Yasuhara T, Sone T, Kohno T, Ogita K.	Yasuhara T	Yakugaku Zasshi	2015	F
1279	PubMed	A pilot study on the effect of lactoferrin on Alzheimer's disease pathological sequelae: Impact of the p-Akt/PTEN pathway	Mohamed WA, Salama RM, Schaalan MF.	Mohamed WA	Biomed Pharmacother	2019	F
1280	PubMed	Understanding and diagnosing the potential for bias when using machine learning methods with doubly robust causal estimators	Bahamyirou A, Blais L, Forget A, Schnitzer ME.	Bahamyirou A	Stat Methods Med Res	2019	F
1281	PubMed	Assessment of Learner Metacognition in a Professional Pharmacy Elective Course	Steuber TD, Janzen KM, Walton AM, Nisly SA.	Steuber TD	Am J Pharm Educ	2017	F
1282	PubMed	Bracketology in Pharmacy Education: The Impact of March Medication Madness on Student Engagement and Knowledge	Hursman A, Petry NJ, Brynjulson R, Frenzel J, Miller D, Monson E, Orr M, Richter LM, Viets Nice J.	Hursman A	Innov Pharm	2024	F
1283	PubMed	Importance of Project-Based Learning for Pharmacy Education	Ashiq K.	Ashiq K	Turk J Pharm Sci	2023	F
1284	PubMed	Learner Perceptions of a Video Recording Activity for Patient Consultation Training in a Pharmacist-Led Primary Care Clinic Located in an Academic Institution	Hefford H, Kapanen AI, Medgyesi N, Yuen J.	Hefford H	Innov Pharm	2021	F
1285	PubMed	Paediatric Patient Safety and the Need for Aviation Black Box Thinking to Learn From and Prevent Medication Errors	Huynh C, Wong ICK, Correa-West J, Terry D, McCarthy S.	Huynh C	Paediatr Drugs	2017	F
1286	PubMed	On the critical review of five machine learning-based algorithms for predicting protein stability changes upon mutation	Savojardo C, Martelli PL, Casadio R, Fariselli P.	Savojardo C	Brief Bioinform	2021	F
1287	PubMed	Designing and evaluating an interprofessional education conference approach to antimicrobial education	Guilding C, Hardisty J, Randles E, Statham L, Green A, Bhudia R, Thandi CS, Teodorczuk A, Scott L, Matthan J.	Guilding C	BMC Med Educ	2020	F
1288	PubMed	A Video-Based Reflective Design to Prepare First Year Pharmacy Students for Their First Objective Structured Clinical Examination (OSCE)	Mak V, Malone D, Karunaratne N, Yao W, Randell L, Vu T.	Mak V	Healthcare (Basel)	2022	F
1289	PubMed	Effects and mechanisms of Geniposide on rats with adjuvant arthritis	Dai MM, Wu H, Li H, Chen J, Chen JY, Hu SL, Shen C.	Dai MM	Int Immunopharmacol	2014	F
1290	PubMed	Nicotine intake and problem solving strategies are modified during a cognitively demanding water maze task in rats	Nesil T, Kanit L, Pogun S.	Nesil T	Pharmacol Biochem Behav	2015	F
1291	PubMed	Optimising machine learning prediction of minimum inhibitory concentrations in Klebsiella pneumoniae	Batisti Biffignandi G, Chindelevitch L, Corbella M, Feil EJ, Sassera D, Lees JA.	Batisti Biffignandi G	Microb Genom	2024	F
1292	PubMed	Meripilus giganteus ethanolic extract exhibits pro-apoptotic and anti-proliferative effects in leukemic cell lines	Lenzi M, Cocchi V, Novaković A, Karaman M, Sakač M, Mandić A, Pojić M, Barbalace MC, Angeloni C, Hrelia P, Malaguti M, Hrelia S.	Lenzi M	BMC Complement Altern Med	2018	F
1293	PubMed	Case-based Learning: Our Experience in Clinical Pharmacology Teaching	Hasamnis AA, Arya A, Patil SS.	Hasamnis AA	J Pharm Bioallied Sci	2019	F
1294	PubMed	Exploring Team-Based Teaching of Basic Sciences and Clinical Practice: Experiences of Pharmacy Students at a Malaysian Pharmacy School	Tang KS, Maher S, Lee SWH.	Tang KS	Med Sci Educ	2023	F
1295	PubMed	The effect of alpha-2 adrenergic agonists on memory and cognitive flexibility	Choi Y, Novak JC, Hillier A, Votolato NA, Beversdorf DQ.	Choi Y	Cogn Behav Neurol	2006	F
1296	PubMed	Dynamic prediction of hypoxemia risk at different time points based on preoperative and intraoperative features: machine learning applications in outpatients undergoing esophagogastroduodenoscopy	Fang Z, Zou D, Xiong W, Bao H, Zhao X, Chen C, Si Y, Zou J.	Fang Z	Ann Med	2023	F
1297	PubMed	Optimization Method of an Antibreast Cancer Drug Candidate Based on Machine Learning	Huang Z, Jiang S, Xiao W.	Huang Z	Comput Math Methods Med	2022	F
1298	PubMed	Design thinking teaching and learning in higher education: Experiences across four universities	McLaughlin JE, Chen E, Lake D, Guo W, Skywark ER, Chernik A, Liu T.	McLaughlin JE	PLoS One	2022	F
1299	PubMed	In silico prediction of drug-induced ototoxicity using machine learning and deep learning methods	Huang X, Tang F, Hua Y, Li X.	Huang X	Chem Biol Drug Des	2021	F
1300	PubMed	Program evaluation of a pharmacy run resident teaching and learning curriculum	Daugherty KK, Elder KG.	Daugherty KK	Curr Pharm Teach Learn	2020	F
1301	PubMed	Effects of oxidized and reduced forms of methylthioninium in two transgenic mouse tauopathy models	Melis V, Magbagbeolu M, Rickard JE, Horsley D, Davidson K, Harrington KA, Goatman K, Goatman EA, Deiana S, Close SP, Zabke C, Stamer K, Dietze S, Schwab K, Storey JM, Harrington CR, Wischik CM, Theuring F, Riedel G.	Melis V	Behav Pharmacol	2015	F
1302	PubMed	Age-related impairment of the in vitro antibody response in the human	Delfraissy JF, Galanaud P, Dormont J, Wallon C.	Delfraissy JF	Clin Exp Immunol	1980	F
1303	PubMed	A viral protein identifying framework based on temporal convolutional network	Zhao HY, Che C, Jin B, Wei XP.	Zhao HY	Math Biosci Eng	2019	F
1304	PubMed	Uncovering New Drug Properties in Target-Based Drug-Drug Similarity Networks	Udrescu L, Bogdan P, Chiş A, Sîrbu IO, Topîrceanu A, Văruţ RM, Udrescu M.	Udrescu L	Pharmaceutics	2020	F
1305	PubMed	Hassle in the dispensary: pilot study of a proactive risk monitoring tool for organisational learning based on narratives and staff perceptions	Sujan MA, Ingram C, McConkey T, Cross S, Cooke MW.	Sujan MA	BMJ Qual Saf	2011	F
1306	PubMed	A novel online platform promotes asynchronous class preparation and thought transparency	Shin J, Gruenberg K, Brock T.	Shin J	Curr Pharm Teach Learn	2019	F
1307	PubMed	To what Extent Would PBL be Best Incorporated into a Pharmacy Curriculum?	Vatanpour H.	Vatanpour H	Iran J Pharm Res	2012	F
1308	PubMed	Shared Learning and the Drive to Improve Patient Safety: Lessons Learned from the Pittsburgh Regional Healthcare Initiative	Sirio CA, Keyser DJ, Norman H, Weber RJ, Muto CA.	Sirio CA	Advances in Patient Safety: From Research to Implementation (Volume 3: Implementation Issues)	2005	F
1309	PubMed	The site of the origin of the so-called fastigial pressor response	Miura M, Takayama K.	Miura M	Brain Res	1988	F
1310	PubMed	Regulation of in vitro human leukocyte interferon production: effect of prostaglandin synthetase and phosphodiesterase inhibition	Ikossi MG, Ambrus JL, Chadha KC.	Ikossi MG	Res Commun Chem Pathol Pharmacol	1986	F
1311	PubMed	[Analysis of penicillin and ampicillin resistance in bacteria i. resistance and beta-lactamase production in clinical isolates (author's transl)]	Földes J, Domonkos K.	Földes J	Zentralbl Bakteriol Orig A	1978	F
1312	PubMed	Affordable and real-time antimicrobial resistance prediction from multimodal electronic health records	Hardan S, Shaaban MA, Abdalla J, Yaqub M.	Hardan S	Sci Rep	2024	F
1313	PubMed	Design and Implementation of a Video-based Clinical Examination	Valdez CA, Paulsen S.	Valdez CA	Med Educ Online	2007	F
1314	PubMed	Leukocyte complement: assembly of the membrane attack complex of complement by human peripheral blood leukocytes in the presence and absence of serum	Sundsmo JS, Curd JG, Kolb WP, Müller-Eberhard HJ.	Sundsmo JS	J Immunol	1978	F
1315	PubMed	Drug susceptibility prediction against a panel of drugs using kernelized Bayesian multitask learning	Gönen M, Margolin AA.	Gönen M	Bioinformatics	2014	F
1316	PubMed	Proliferation of chicken peripheral blood leukocytes in response to pokeweed mitogen is macrophage dependent	Vainio O, Ratcliffe MJ.	Vainio O	Cell Immunol	1984	F
1317	PubMed	Privileged Scaffold Analysis of Natural Products with Deep Learning-based Indication Prediction Model	Lai J, Hu J, Wang Y, Zhou X, Li Y, Zhang L, Liu Z.	Lai J	Mol Inform	2020	F
1318	PubMed	Tołpa Torf Preparation (TTP) induces interferon and tumor necrosis factor production in human peripheral blood leukocytes	Inglot AD, Zielińska-Jenczylik J, Piasecki E.	Inglot AD	Arch Immunol Ther Exp (Warsz)	1993	F
1319	PubMed	CTDN (Convolutional Temporal Based Deep- Neural Network): An Improvised Stacked Hybrid Computational Approach for Anticancer Drug Response Prediction	Singh DP, Kaushik B.	Singh DP	Comput Biol Chem	2023	F
1320	PubMed	Artificial Intelligence and Antibiotic Discovery	David L, Brata AM, Mogosan C, Pop C, Czako Z, Muresan L, Ismaiel A, Dumitrascu DI, Leucuta DC, Stanculete MF, Iaru I, Popa SL.	David L	Antibiotics (Basel)	2021	F
1321	PubMed	The regulation of natural killer cell activity by splenic nonspecific suppressor cells and its modification in cancer patients	Yanagawa E, Toge T, Sawamura A, Kegoya Y, Baba N, Hattori T.	Yanagawa E	Jpn J Surg	1988	F
1322	PubMed	Regulation of mitogenic responses by bovine milk leukocytes	Harp JA, Nonnecke BJ.	Harp JA	Vet Immunol Immunopathol	1986	F
1323	PubMed	Relative antigen-specific suppression in vitro of alloresponding human leukocytes by cellular delivery of cyclosporine	Christiaansen JE, Schmid-Formby F, Peterson CM.	Christiaansen JE	Transplantation	1987	F
1324	PubMed	Discrepancy between biological activity of thymosin and its cyclic nucleotide-modulating activity	Morikawa A, Suzuki S, Kuroume T.	Morikawa A	Int Arch Allergy Appl Immunol	1982	F
1325	PubMed	Mechanism of action of thymosin. II. Effects of aspirin and thymosin on enhancement of IL-2 production	Zatz MM, Skotnicki A, Bailey JM, Oliver JH, Goldstein AL.	Zatz MM	Immunopharmacology	1985	F
1326	PubMed	[SMILESynergy: Anticancer drug synergy prediction based on Transformer pre-trained model]	Zhang L, Qin Y, Chen M.	Zhang L	Sheng Wu Yi Xue Gong Cheng Xue Za Zhi	2023	F
1327	PubMed	Proton-Gradient-Driven Porphyrin-Based Liposome Remote-Loaded with Imiquimod as In Situ Nanoadjuvants for Synergistically Augmented Tumor Photoimmunotherapy	Liu D, Fu L, Gong L, Li S, Li K, Liu K, Yang D.	Liu D	ACS Appl Mater Interfaces	2024	F
1328	PubMed	A potent naturally occurring low-molecular weight blastogenic inhibitory factor from edible black tree fungus	Hokama Y, Cripps C, Hokama JL, Abad MA, Sato L, Kimura LH.	Hokama Y	Res Commun Chem Pathol Pharmacol	1983	F
1329	PubMed	Reasons for academic honesty and dishonesty with solutions: a study of pharmacy and medical students in New Zealand	Henning MA, Ram S, Malpas P, Sisley R, Thompson A, Hawken SJ.	Henning MA	J Med Ethics	2014	F
1330	PubMed	The effect of cimetidine on PBL from healthy donors and melanoma patients: augmentation of T cell responses to TCGF mitogens and alloantigens and of TCGF production	Eisenthal A, Monselise J, Zinger R, Adler A.	Eisenthal A	Cancer Immunol Immunother	1986	F
1331	PubMed	Medication adherence as a learning process: insights from cognitive psychology	Rottman BM, Marcum ZA, Thorpe CT, Gellad WF.	Rottman BM	Health Psychol Rev	2017	F
1332	PubMed	Effects of tunicamycin and various monosaccharides on phytohaemagglutinin-induced autorosette formation	Hyodo S, Kishi T, Kashiwa H, Kittaka E, Suzawa T, Tanaka Y, Sakano T, Usui T.	Hyodo S	Clin Exp Immunol	1984	F
1333	PubMed	Antibody-dependent cellular cytotoxicity effector cell capability among normal individuals	Edwards DL, Avis FP.	Edwards DL	J Immunol	1979	F
1334	PubMed	Decreased suppressor cell activity in disseminated granulomatous infections	Artz RP, Jacobson RR, Bullock WE.	Artz RP	Clin Exp Immunol	1980	F
1335	PubMed	Effect of serotonin on the chemiluminescence response of rat peripheral blood leucocytes	Vial T, Tedone R, Patriarca C, Descotes J.	Vial T	Int J Immunopharmacol	1995	F
1336	PubMed	Effect of specific muscarinic M2 receptor antagonist on carbachol induced long-term REM sleep	Datta S, Quattrochi JJ, Hobson JA.	Datta S	Sleep	1993	F
1337	PubMed	Adrenergic suppression of peripheral blood T cell reactivity in the rat is due to activation of peripheral alpha 2-receptors	Felsner P, Hofer D, Rinner I, Porta S, Korsatko W, Schauenstein K.	Felsner P	J Neuroimmunol	1995	F
1338	PubMed	Multidisciplinary Integrated Pharmacotherapy Curriculum in a Doctor of Pharmacy Program: Educators' Perceptions, Views, and Perspectives	Alrasheedy AA.	Alrasheedy AA	J Med Educ Curric Dev	2020	F
1339	PubMed	[Present Conditions and Problems of Home Care Education in Pharmaceutical Education: Through the Activities of "the Working Group to Create Home Clinical Cases for Education"]	Kobuke Y.	Kobuke Y	Yakugaku Zasshi	2017	F
1340	PubMed	Review and perspective on bioinformatics tools using machine learning and deep learning for predicting antiviral peptides	Lefin N, Herrera-Belén L, Farias JG, Beltrán JF.	Lefin N	Mol Divers	2024	F
1341	PubMed	Effect of human alpha-fetoprotein on native and in vitro-stimulated NK activity	Cardoso E, Valdez G, Comini E, Matera L.	Cardoso E	J Clin Lab Immunol	1991	F
1342	PubMed	Effect of bacterial lipopolysaccharide on bovine polymorphonuclear neutrophil migration in vitro	Klesius PH, Chambers WH, Schultz RD.	Klesius PH	Vet Immunol Immunopathol	1984	F
1343	PubMed	Pertussis toxin B-oligomer inhibits HIV infection and replication in hu-PBL-SCID mice	Lapenta C, Spada M, Santini SM, Racca S, Dorigatti F, Poli G, Belardelli F, Alfano M.	Lapenta C	Int Immunol	2005	F
1344	PubMed	Gene targeting in amyotrophic lateral sclerosis using causality-based feature selection and machine learning	Founta K, Dafou D, Kanata E, Sklaviadis T, Zanos TP, Gounaris A, Xanthopoulos K.	Founta K	Mol Med	2023	F
1345	PubMed	Cyclosporine inhibition of leukocyte calcineurin is much less in whole blood than in culture medium	Batiuk TD, Pazderka F, Enns J, De Castro L, Halloran PF.	Batiuk TD	Transplantation	1996	F
1346	PubMed	Phylogeny of immune recognition: antigen processing/presentation in channel catfish immune responses to hemocyanins	Vallejo AN, Miller NW, Jørgensen T, Clem LW.	Vallejo AN	Cell Immunol	1990	F
1347	PubMed	Suppressor cell responses in patients with rheumatoid arthritis: the effect of thymosin	Zatz MM, Oliver J, Goldstein AL, Novak C, Jacobs RP.	Zatz MM	Thymus	1984	F
1348	PubMed	Repetitive electrical stimulation of X-area and parabrachial lateral nucleus: effects upon ponto-geniculo-occipital activity in the reserpinized cat	Alvarado R, García M, Manjarrez J.	Alvarado R	Bol Estud Med Biol	1989	F
1349	PubMed	Beta-blockade enhances adrenergic immunosuppression in rats via inhibition of melatonin release	Liebmann PM, Hofer D, Felsner P, Wölfler A, Schauenstein K.	Liebmann PM	J Neuroimmunol	1996	F
1350	PubMed	DeepCoVDR: deep transfer learning with graph transformer and cross-attention for predicting COVID-19 drug response	Huang Z, Zhang P, Deng L.	Huang Z	Bioinformatics	2023	F
1351	PubMed	Improved intestinal absorption of a poorly water-soluble oral drug using mannitol microparticles containing a nanosolid drug dispersion	Nishino Y, Kubota A, Kanazawa T, Takashima Y, Ozeki T, Okada H.	Nishino Y	J Pharm Sci	2012	F
1352	PubMed	Interferon modulates the leukotriene C4-induced non-adherence properties of leukocytes: acquisition of an asthmatic phenotype	Fink A, Shahin R, Eliraz A, Bibi H, Berkenstadt H, Levin S, Bentwich Z.	Fink A	Immunol Lett	1985	F
1353	PubMed	Cognitive deficits in docosahexaenoic acid-deficient rats	Catalan J, Moriguchi T, Slotnick B, Murthy M, Greiner RS, Salem N Jr.	Catalan J	Behav Neurosci	2002	F
1354	PubMed	Beneficial effects of interleukin-2 on natural killer activity in lung cancer patients	Ito M, Suzuki H, Yamashita N, Sugiyama E, Maruyama M, Sato M, Iwata M, Yano S.	Ito M	Anticancer Res	1984	F
1355	PubMed	Effort-Based Reward (EBR) training enhances neurobiological efficiency in a problem-solving task: insights for depression therapies	Bardi M, True M, Franssen CL, Kaufman C, Rzucidlo A, Lambert KG.	Bardi M	Brain Res	2013	F
1356	PubMed	Formalin-treated bacteria as selective B cell mitogens: results in primary and acquired immunodeficiencies	Sirianni MC, Pucillo LP, Fiorilli M, Aiuti F, Banck G, Forsgren A.	Sirianni MC	Clin Exp Immunol	1981	F
1357	PubMed	Depressed primary in vitro antibody response in untreated systemic lupus erythematosus. T helper cell defect and lack of defective suppressor cell function	Delfraissy JF, Segond P, Galanaud P, Wallon C, Massias P, Dormont J.	Delfraissy JF	J Clin Invest	1980	F
1358	PubMed	Sodium Leak Channel in Glutamatergic Neurons of the Lateral Parabrachial Nucleus Helps to Maintain Respiratory Frequency Under Sevoflurane Anesthesia	Wu L, Zhang D, Wu Y, Liu J, Jiang J, Zhou C.	Wu L	Neurosci Bull	2024	F
1359	PubMed	Cytolytic mechanisms involved in non-MHC-restricted cytotoxicity in Chediak-Higashi syndrome	Nakazawa T, Agematsu K, Yasui K, Onodera T, Inoue R, Kaneko H, Kondo N, Yamamoto M, Kayagaki N, Yagita H, Okumura K, Komiyama A.	Nakazawa T	Clin Exp Immunol	1999	F
1360	PubMed	Cellular immunity in human milk	Oksenberg JR, Persitz E, Brautbar C.	Oksenberg JR	Am J Reprod Immunol Microbiol	1985	F
1361	PubMed	Immunological effects of acute and chronic nicotine administration in rats	McAllister CG, Caggiula AR, Knopf S, Epstein LH, Miller AL, Antelman SM, Perkins KA.	McAllister CG	J Neuroimmunol	1994	F
1362	PubMed	Clinical evaluation of B cell and T-regulator cell function using a protein A haemolytic plaque assay	Jones BM.	Jones BM	Clin Exp Immunol	1981	F
1363	PubMed	Hybrid Design of Isonicotinic Acid Hydrazide Derivatives: Machine Learning Studies, Synthesis and Biological Evaluation of their Antituberculosis Activity	Kovalishyn V, Hodyna D, Sinenko VO, Blagodatny V, Semenyuta I, Slivchuk SR, Brovarets V, Poda G, Metelytsia L.	Kovalishyn V	Curr Drug Discov Technol	2020	F
1364	PubMed	Increased sensitivity of Hep G2 cells toward the cytotoxicity of cisplatin by the treatment of piper betel leaf extract	Young SC, Wang CJ, Hsu JD, Hsu JL, Chou FP.	Young SC	Arch Toxicol	2006	F
1365	PubMed	Monoamines alter in vitro migration of chicken leukocytes	McCorkle FM, Taylor RL Jr, Denno KM, Jabe JM.	McCorkle FM	Dev Comp Immunol	1990	F
1366	PubMed	A multi-label learning framework for predicting antibiotic resistance genes via dual-view modeling	Zhao W, Luo S, Wu H, Jiang X, He T, Hu X.	Zhao W	Brief Bioinform	2022	F
1367	PubMed	Relationship between E receptors and a T-specific surface antigen on human T cells	Gattringer C, Wick G.	Gattringer C	Immunology	1977	F
1368	PubMed	Tuberculous meningitis: immune reactions within the central nervous system	Kinnman J, Frydén A, Eriksson S, Möller E, Link H.	Kinnman J	Scand J Immunol	1981	F
1369	PubMed	Discovering NDM-1 inhibitors using molecular substructure embeddings representations	Papastergiou T, Azé J, Bringay S, Louet M, Poncelet P, Rosales-Hurtado M, Vo-Hoang Y, Licznar-Fajardo P, Docquier JD, Gavara L.	Papastergiou T	J Integr Bioinform	2023	F
1370	PubMed	Indomethacin blocks the immunosuppressive activity of rat testicular macrophages cultured in vitro	Kern S, Maddocks S.	Kern S	J Reprod Immunol	1995	F
1371	PubMed	Insights into the mechanism of Piper betle leaf-induced contact leukomelanosis using C57BL/6 mice as the animal model and tyrosinase assays	Liu HN, Liu TY, Chen CC, Lee DD, Chang YT.	Liu HN	Australas J Dermatol	2011	F
1372	PubMed	Induction of Vesicular Trafficking and JNK-Mediated Apoptotic Signaling in Mononuclear Leukocytes Marks the Immuno-Proteostasis Response to Uremic Proteins	Bartolini D, Grignano MA, Piroddi M, Chiaradia E, Galeazzi G, Rende M, Ronco C, Rampino T, Libetta C, Galli F.	Bartolini D	Blood Purif	2023	F
1373	PubMed	Spontaneously active suppressive cells in canine peripheral blood	Galkowska H, Dabrowski M, Olszewski WL.	Galkowska H	Vet Immunol Immunopathol	1989	F
1374	PubMed	Human peripheral blood and pleural fluid eosinophils can be induced by immune complexes to release IgG immune complexes and aggregated IgE	Rossi GA, Sacco O, Morelli A, Benatti U, Ravazzoni C, Damiani G.	Rossi GA	Chest	1988	F
1375	PubMed	Inhibition of IL-2 synthesis by donor-specific suppressor T cells in a renal transplant recipient	Okimoto T, Yahata H, Fukuda Y, Hayamizu K, Dohi K.	Okimoto T	Transpl Int	1994	F
1376	PubMed	[Studies on the mechanism of Polyactin A's enhancive effect on NK cell activity]	Qiang W, Wang Y, Lei Y, Liu J.	Qiang W	Hua Xi Yi Ke Da Xue Xue Bao	1994	F
1377	PubMed	Modulation of platelet aggregation by areca nut and betel leaf ingredients: roles of reactive oxygen species and cyclooxygenase	Jeng JH, Chen SY, Liao CH, Tung YY, Lin BR, Hahn LJ, Chang MC.	Jeng JH	Free Radic Biol Med	2002	F
1378	PubMed	Enhancement of the functional activities of human T cells after their interaction with SRBC	Silva A, Lopez-Botet M, Alvarez J, de Landazuri MO.	Silva A	J Immunol	1981	F
1379	PubMed	Sequence-Based Prediction of Plant Allergenic Proteins: Machine Learning Classification Approach	Nedyalkova M, Vasighi M, Azmoon A, Naneva L, Simeonov V.	Nedyalkova M	ACS Omega	2023	F
1380	PubMed	Nanogel-Conjugated Reverse Transcriptase Inhibitors and Their Combinations as Novel Antiviral Agents with Increased Efficacy against HIV-1 Infection	Senanayake TH, Gorantla S, Makarov E, Lu Y, Warren G, Vinogradov SV.	Senanayake TH	Mol Pharm	2015	F
1381	PubMed	Preferential photoinactivation of leukemia cells by aluminum phthalocyanine	Daziano JP, Humeau L, Henry M, Mannoni P, Chanon M, Chabannon C, Julliard M.	Daziano JP	J Photochem Photobiol B	1998	F
1382	PubMed	Plasticity and overlap of in vitro-induced regulatory T-cell markers in healthy humans	Wang H, Daniel V, Sadeghi M, Opelz G.	Wang H	Transplant Proc	2013	F
1383	PubMed	The role of interferon in spontaneous cell-mediated cytotoxicity in pigs	Cepica A, Derbyshire JB.	Cepica A	Vet Microbiol	1986	F
1384	PubMed	Serotonin-induced production of a monocyte chemotactic factor by human peripheral blood leukocytes	Foon KA, Wahl SM, Oppenheim JJ, Rosenstreich DL.	Foon KA	J Immunol	1976	F
1385	PubMed	Enhancing effects of chicken egg white derivatives on the phagocytic response in the dog	Hirota Y, Yang MP, Araki S, Yoshihara K, Furusawa S, Yasuda M, Mohamed A, Matsumoto Y, Onodera T.	Hirota Y	J Vet Med Sci	1995	F
1386	PubMed	The cholinergic agent physostigmine enhances short-term-memory-based performance in the developing rat	Castro CA, Paylor R, Moye TB, Rudy JW.	Castro CA	Behav Neurosci	1990	F
1387	PubMed	Predicting volume of distribution with decision tree-based regression methods using predicted tissue:plasma partition coefficients	Freitas AA, Limbu K, Ghafourian T.	Freitas AA	J Cheminform	2015	F
1388	PubMed	In vivo E-selectin upregulation correlates early with infiltration of PMN, later with PBL entry: MAbs block both	Binns RM, Licence ST, Harrison AA, Keelan ET, Robinson MK, Haskard DO.	Binns RM	Am J Physiol	1996	F
1389	PubMed	The immune system during the pre-cancer and the early cancer period. IL-2 production by PBL from post-menopausal women with and without endometrial carcinoma	Yron I, Schickler M, Fisch B, Pinkas H, Ovadia J, Witz IP.	Yron I	Int J Cancer	1986	F
1390	PubMed	The Vanderbilt Program in Interprofessional Learning: Sustaining a Longitudinal, Clinical Experience That Aligns Practice With Education	Davidson HA, Hilmes MA, Cole S, Waynick-Rogers P, Provine A, Rosenstiel D, Norman L, Miller B.	Davidson HA	Acad Med	2020	F
1391	PubMed	DeepSIBA: chemical structure-based inference of biological alterations using deep learning	Fotis C, Meimetis N, Sardis A, Alexopoulos LG.	Fotis C	Mol Omics	2021	F
1392	PubMed	Machine Learning Classification Models to Improve the Docking-based Screening: A Case of PI3K-Tankyrase Inhibitors	Berishvili VP, Voronkov AE, Radchenko EV, Palyulin VA.	Berishvili VP	Mol Inform	2018	F
1393	PubMed	Enzyme Promiscuity Prediction Using Hierarchy-Informed Multi-Label Classification	Visani GM, Hughes MC, Hassoun S.	Visani GM	Bioinformatics	2021	F
1394	PubMed	Prediction of Cholecystokinin-Secretory Peptides Using Bidirectional Long Short-term Memory Model Based on Transfer Learning and Hierarchical Attention Network Mechanism	Liu J, Chen P, Song H, Zhang P, Wang M, Sun Z, Guan X.	Liu J	Biomolecules	2023	F
1395	PubMed	Differential chemotactic activities of sensory neuropeptides for human peripheral blood mononuclear cells	Schratzberger P, Reinisch N, Prodinger WM, Kähler CM, Sitte BA, Bellmann R, Fischer-Colbrie R, Winkler H, Wiedermann CJ.	Schratzberger P	J Immunol	1997	F
1396	PubMed	Perception of Remote Learning by Fixed Prosthodontic Students at a Romanian Faculty of Dentistry	Tanculescu O, Apostu AM, Doloca A, Solomon SM, Diaconu-Popa D, Ciongradi CI, Vieriu RM, Aungurencei O, Fatu AM, Ioanid N, Scurtu M, Saveanu CI.	Tanculescu O	Int J Environ Res Public Health	2023	F
1397	PubMed	[Inhibition of NK activity by oses: effect of interleukin 2 (author's transl)]	Vie H, Ythier A, Moreau JF, Peyrat MA, Soulillou JP.	Vie H	Ann Immunol (Paris)	1981	F
1398	PubMed	The influence of OSPE and PBL on competency-based pharmacy student self-assessment	Dymek J, Kowalski TM, Golda A, Nowakowski M, Skowron A.	Dymek J	BMC Med Educ	2022	F
1399	PubMed	SwinOCSR: end-to-end optical chemical structure recognition using a Swin Transformer	Xu Z, Li J, Yang Z, Li S, Li H.	Xu Z	J Cheminform	2022	F
1400	PubMed	Presence of herpes simplex virus (HSV) in peripheral leukocytes of patient who developed active HSV infection after bone marrow transplantation	Roubalová K, Suchánková A, Vítek A, Sajdová J.	Roubalová K	J Clin Virol	2000	F
1401	PubMed	Effects of metabolic inhibitors on spontaneous and interferon-boosted human natural killer cell activity	Ortaldo JR, Phillips W, Wasserman K, Herberman RB.	Ortaldo JR	J Immunol	1980	F
1402	PubMed	Learning impairment in 1-2-day-old epileptic chicks	Gervais-Fagnou DD, Tuchek JM.	Gervais-Fagnou DD	Epilepsia	1996	F
1403	PubMed	Evaluation of immunologic effect of Enniatin A and quantitative determination in feces, urine and serum on treated Wistar rats	Juan C, Manyes L, Font G, Juan-García A.	Juan C	Toxicon	2014	F
1404	PubMed	Inhibitory action of azelastine on cytokine production from human peripheral blood leukocytes in vitro	Konno S, Adachi M, Asano K, Matsuo S, Okamoto K, Takahashi T.	Konno S	Life Sci	1993	F
1405	PubMed	Phagocyte-mediated killing of Candida tropicalis	Lindemann RA, Franker CK.	Lindemann RA	Mycopathologia	1991	F
1406	PubMed	Enhancement of murine B cell responses to lipopolysaccharide by supernatants of irradiated peripheral blood leukocytes	Chaby R, Girard R.	Chaby R	Mol Cell Biochem	1985	F
1407	PubMed	Prediction of HIV-1 protease resistance using genotypic, phenotypic, and molecular information with artificial neural networks	Tunc H, Dogan B, Darendeli Kiraz BN, Sari M, Durdagi S, Kotil S.	Tunc H	PeerJ	2023	F
1408	PubMed	Mitogen-induced suppressor T cell activity in the in vitro cellular immune response	Massoud A, Imanian H, Ala F.	Massoud A	J Immunol Methods	1979	F
1409	PubMed	Pulsed blue light, saliva and curcumin significantly inactivate human coronavirus	Enwemeka CS, Bumah VV, Castel JC, Suess SL.	Enwemeka CS	J Photochem Photobiol B	2022	F
1410	PubMed	Plaque-forming cells in man. IV. Influence of acetylsalicylic acid in vivo and dexamethasone in vitro	Tauris P.	Tauris P	Scand J Immunol	1984	F
1411	PubMed	Natural and lectin-dependent cytotoxicity in virus-induced human myocarditis	Tchórzewski H, Goch JH, Baj Z, Tkaczewski W.	Tchórzewski H	Arch Immunol Ther Exp (Warsz)	1987	F
1412	PubMed	Combretastatin (CA)-4 and its novel analogue CA-432 impair T-cell migration through the Rho/ROCK signalling pathway	Pollock JK, Verma NK, O'Boyle NM, Carr M, Meegan MJ, Zisterer DM.	Pollock JK	Biochem Pharmacol	2014	F
1413	PubMed	A new PAMPA model using an in-house brain lipid extract for screening the blood-brain barrier permeability of drug candidates	Bicker J, Alves G, Fortuna A, Soares-da-Silva P, Falcão A.	Bicker J	Int J Pharm	2016	F
1414	PubMed	Antibody-dependent cell-mediated cytotoxicity in cows: comparison of effector cell activity against heterologous erthrocyte and herpesvirus-infected bovine target cells	Rouse BT, Wardley RC, Babiuk LA.	Rouse BT	Infect Immun	1976	F
1415	PubMed	Limitation of Hu-PBL-scid mouse model in direct application to immunotoxicity assessment	Kim HM, Han SB, Hong DH, Yoo BS, Oh GT.	Kim HM	J Pharmacol Toxicol Methods	1997	F
1416	PubMed	Attitude, perception, and feedback of graduate medical students on teaching-learning methodology in pathology courses: A call for curricular modernization in Morocco	Oqbani K, Birouk M, Abbaoui S, Chaouir S, Al Idrissi N, Ahid S.	Oqbani K	J Educ Health Promot	2023	F
1417	PubMed	Cimetidine enhances interferon induced augmentation of NK cell activity and suppresses interferon production	Hirai N, Hill NO, Motoo Y, Osther K.	Hirai N	Acta Pathol Microbiol Immunol Scand C	1985	F
1418	PubMed	Correlation of Short Leukocyte Telomeres and Oxidative Stress with the Presence and Severity of Lung Cancer Explored by Principal Component Analysis	Belić M, Sopić M, Roksandić-Milenković M, Ćeriman V, Guzonijić A, Vukašinović A, Ostanek B, Dimić N, Jovanović D, Kotur-Stevuljević J.	Belić M	Folia Biol (Praha)	2023	F
1419	PubMed	A novel antibacterial peptide recognition algorithm based on BERT	Zhang Y, Lin J, Zhao L, Zeng X, Liu X.	Zhang Y	Brief Bioinform	2021	F
1420	PubMed	Severe deficiency of natural killer activity in the peripheral blood of patients with hairy cell leukemia	Ruco LP, Procopio A, Maccallini V, Calogero A, Uccini S, Annino L, Mandelli F, Baroni CD.	Ruco LP	Blood	1983	F
1421	PubMed	A reevaluation of the concanavalin A induced suppressor cell assay in man	Knaab S, Jeannet M.	Knaab S	Int Arch Allergy Appl Immunol	1983	F
1422	PubMed	Orally administered streptococcal preparation, OK-432 augments the antitumor immunity of patients with gastric or colorectal cancer	Nio Y, Ohgaki K, Tsuchitani T, Imai S, Shiraishi T, Tobe T.	Nio Y	Biotherapy	1990	F
1423	PubMed	Immunosuppressive and anti-inflammatory properties of a major protein secreted from the epithelium of the rat seminal vesicles	Metafora S, Peluso G, Persico P, Ravagnan G, Esposito C, Porta R.	Metafora S	Biochem Pharmacol	1989	F
1424	PubMed	In vitro interferon production by bovine tissues: induction with infectious bovine rhinotracheitis virus	Fulton RW, Rosenquist BD.	Fulton RW	Am J Vet Res	1976	F
1425	PubMed	Effect of recombinant human interleukin 4 on spontaneous in vitro human IgE synthesis	Yang XD, De Weck AL, Stadler BM.	Yang XD	Eur J Immunol	1988	F
1426	PubMed	Proliferative response of murine B-cell leukemia (BCL1) to poly(L-lysine)	Morecki S, Flechner Y, Slavin S.	Morecki S	Cell Immunol	1985	F
1427	PubMed	Depletion of NK by cellular immunoadsorption	Jensen PJ, Koren HS.	Jensen PJ	J Immunol	1979	F
1428	PubMed	Subtask-Aware Representation Learning for Predicting Antibiotic Resistance Gene Properties via Gating-Controlled Mechanism	Zhao W, Wu J, Luo S, Jiang X, He T, Hu X.	Zhao W	IEEE J Biomed Health Inform	2024	F
1429	PubMed	Modulation of PHA-induced T colony formation by phorbol myristic acetate	Klein B, Rey A, Jourdan M, Donnadieu MH, Serrou B.	Klein B	Clin Exp Immunol	1983	F
1430	PubMed	Cell fishing: A similarity based approach and machine learning strategy for multiple cell lines-compound sensitivity prediction	Tejera E, Carrera I, Jimenes-Vargas K, Armijos-Jaramillo V, Sánchez-Rodríguez A, Cruz-Monteagudo M, Perez-Castillo Y.	Tejera E	PLoS One	2019	F
1431	PubMed	Effects of human growth hormone on immune functions: in vitro studies on cells of normal and growth hormone-deficient children	Rapaport R, Oleske J, Ahdieh H, Skuza K, Holland BK, Passannante MR, Denny T.	Rapaport R	Life Sci	1987	F
1432	PubMed	Enhancement of anti-influenza A virus cytotoxicity following influenza A virus vaccination in older, chronically ill adults	Gorse GJ, Belshe RB.	Gorse GJ	J Clin Microbiol	1990	F
1433	PubMed	Pregnancy-associated growth factor. I. A proliferative agent which expands adult and cord T4 cells in unfractionated cultures	Morse JH, Carlino JA, Lazzarino D, Meng TC.	Morse JH	Clin Immunol Immunopathol	1985	F
1434	PubMed	[Oral administration of OK-432 (picibanil). (8th report) clinical application: its immunomodulatory effects on the patients with gastrointestinal cancers]	Nio Y, Ohgaki K, Tsuchitani T, Imai S, Shiraishi T, Tsubono M, Morimoto H, Tseng CC, Tobe T.	Nio Y	Nihon Gan Chiryo Gakkai Shi	1989	F
1435	PubMed	Estimation of guinea pig antigen-specific and non-specific suppressor cell activity	Hasløv K, Bentzon MW, Møller S.	Hasløv K	J Immunol Methods	1989	F
1436	PubMed	Flow cytometric analysis of proliferative responses of carp Cyprinus carpio peripheral blood leukocytes to mitogens and to the hemoflagellate Trypanoplasma borreli	Scharsack JP, Steinhagen D, Körting W, Leibold W, Schuberth HJ.	Scharsack JP	Dis Aquat Organ	2000	F
1437	PubMed	Limiting dilution analysis of human peripheral blood mononuclear leukocytes that react to human amnion cells and protect these against viral challenge	Rönnblom L, Alm GV.	Rönnblom L	Eur J Immunol	1982	F
1438	PubMed	The influence of thymosin on affinity binding in the E-rosette assay	Kaufman DB, Sledge CR, Knust M.	Kaufman DB	Immunol Commun	1977	F
1439	PubMed	Changes in the peripheral blood leucocyte populations following an injection of corticotrophin in the immature chicken	Davison TF, Flack IH.	Davison TF	Res Vet Sci	1981	F
1440	PubMed	Enhancement and inhibition of cellular responsiveness mediated by the anti-leucocyte monoclonal antibody NDS 71	Higgins RM, Dallman MJ.	Higgins RM	Immunol Lett	1995	F
1441	PubMed	The role of interleukin 1 and interleukin 2 in human T colony formation	Klein B, Rey A, Jourdan M, Serrou B.	Klein B	Cell Immunol	1983	F
1442	PubMed	Experience in posology	Ptaszynski EM, Silver SM.	Ptaszynski EM	J Nurs Educ	1981	F
1443	PubMed	Evaluation of basic procedures for adoptive immunotherapy for gastric cancer	Fujimoto T, Omote K, Mai M, Natsuume-Sakai S.	Fujimoto T	Biotherapy	1992	F
1444	PubMed	[Application of drug-target prediction technology in network pharmacology of traditional Chinese medicine]	Wu CW, Lu L, Liang SW, Chen C, Wang SM.	Wu CW	Zhongguo Zhong Yao Za Zhi	2016	F
1445	PubMed	Peanut agglutinin (PNA): binding and stimulation of bovine intestinal and peripheral blood leukocytes	Nagi AM, Babiuk LA.	Nagi AM	Vet Immunol Immunopathol	1989	F
1446	PubMed	Tumour growth of colorectal rat liver metastases is inhibited by hepatic arterial infusion of the mTOR-inhibitor temsirolimus after portal branch ligation	Sperling J, Ziemann C, Gittler A, Benz-Weißer A, Menger MD, Kollmar O.	Sperling J	Clin Exp Metastasis	2015	F
1447	PubMed	Heparin accelerates liver regeneration following portal branch ligation in normal and cirrhotic rats with increased plasma hepatocyte growth factor levels	Nakao T, Arii S, Kaido T, Mori A, Murata T, Matsumori A, Imamura M.	Nakao T	J Hepatol	2002	F
1448	PubMed	Anti-IgM but not anti-IgD antibodies inhibit cell division of normal human mature B cells	Kim KM, Ishigami T, Hata D, Higaki Y, Morita M, Yamaoka K, Mayumi M, Mikawa H.	Kim KM	J Immunol	1992	F
1449	PubMed	Studies on Pasteurella multocida. III. In vitro assay for cell-mediated immunity	Maheswaran SK, Thies ES, Dua SK.	Maheswaran SK	Avian Dis	1976	F
1450	PubMed	Lectins from Parkia biglobosa and Parkia platycephala: A comparative study of structure and biological effects	Bari AU, Santiago MQ, Osterne VJ, Pinto-Junior VR, Pereira LP, Silva-Filho JC, Debray H, Rocha BA, Delatorre P, Teixeira CS, Neto CC, Assreuy AM, Nascimento KS, Cavada BS.	Bari AU	Int J Biol Macromol	2016	F
1451	PubMed	Human gamma interferon induction by staphylococcal protein A: effector cells, kinetics and the effect of prostaglandin, indomethacin, ibuprofen and aspirin	Ducatenzeiler A, Menezes J.	Ducatenzeiler A	Int J Immunopharmacol	1988	F
1452	PubMed	Activation of natural killer cells in newborn piglets by interferon induction	Lesnick CE, Derbyshire JB.	Lesnick CE	Vet Immunol Immunopathol	1988	F
1453	PubMed	In vitro synthesis of IgE by human peripheral blood leucocytes. III. Release of pre-formed antibody	Turner KJ, Holt PG, Holt BJ, Cameron KJ.	Turner KJ	Clin Exp Immunol	1983	F
1454	PubMed	Activation of suppressor function of human peripheral blood T cells by (+)cyanidanol-3: its application to chronic active liver diseases	Kakumu S, Murakami H, Kuriki J.	Kakumu S	Clin Exp Immunol	1983	F
1455	PubMed	Cell-mediated immunity to cytomegalovirus (CMV) and herpes simplex virus (HSV) antigens in the acquired immune deficiency syndrome: interleukin-1 and interleukin-2 modify in vitro responses	Sheridan JF, Aurelian L, Donnenberg AD, Quinn TC.	Sheridan JF	J Clin Immunol	1984	F
1456	PubMed	A novel graph kernel on chemical compound classification	Jiang Q, Ma J.	Jiang Q	J Bioinform Comput Biol	2018	F
1457	PubMed	Timing of effective natural killer cell collection in cancer patients after high dose chemotherapy, compared to peripheral blood stem cell collection	Komatsu F, Kajiwara M.	Komatsu F	Ther Apher	1998	F
1458	PubMed	Protection against damaged DNA in the single cell by polyphenols	Liu GA, Zheng RL.	Liu GA	Pharmazie	2002	F
1459	PubMed	AmpClass: an Antimicrobial Peptide Predictor Based on Supervised Machine Learning	Mera-Banguero C, Orduz S, Cardona P, Orrego A, Muñoz-Pérez J, Branch-Bedoya JW.	Mera-Banguero C	An Acad Bras Cienc	2024	F
1460	PubMed	Association of human leucocyte low responsiveness to inducers of interferon alpha with HLA-DR 2	Abb J, Zander H, Abb H, Albert E, Deinhardt F.	Abb J	Immunology	1983	F
1461	PubMed	Presence and regulation of metallothioneins in peripheral blood leukocytes of grey seals	Pillet S, Fournier M, Measures LN, Bouquegneau JM, Cyr DG.	Pillet S	Toxicol Appl Pharmacol	2002	F
1462	PubMed	Response of the rheumatoid synovial membrane to exogenous immunization	Herman JH, Bradley J, Ziff M, Smiley JD.	Herman JH	J Clin Invest	1971	F
1463	PubMed	[Adoptive immunotherapy for pulmonary tuberculosis caused by multi-resistant bacteria using autologous peripheral blood leucocytes sensitized with killed Mycobacterium tuberculosis bacteria]	Kitsukawa K, Higa F, Takushi Y, Miyagi H, Kakazu T, Fukuhara H, Nakamura H, Kaneshima H, Irabu Y, Shimoji K, et al.	Kitsukawa K	Kekkaku	1991	F
1464	PubMed	Recovery of immune functions in dogs after total body irradiation and transplantation of autologous blood or bone marrow cells	Prümmer O, Raghavachar A, Fliedner TM.	Prümmer O	Exp Hematol	1985	F
1465	PubMed	[Studies on adoptive immunotherapy using recombinant interleukin 2]	Sugiyama Y, Takao H, Saji S, Sakata K.	Sugiyama Y	Gan To Kagaku Ryoho	1986	F
1466	PubMed	Human primary T-cell lines in lectin-free media	Fabricius HA, Stahn R.	Fabricius HA	Immunobiology	1980	F
1467	PubMed	Increased IgA-producing cells in the blood of patients with active Henoch-Schönlein purpura	Casanueva B, Rodriguez-Valverde V, Merino J, Arias M, Garcia-Fuentes M.	Casanueva B	Arthritis Rheum	1983	F
1468	PubMed	Prediction of hERG potassium channel blockage using ensemble learning methods and molecular fingerprints	Liu M, Zhang L, Li S, Yang T, Liu L, Zhao J, Liu H.	Liu M	Toxicol Lett	2020	F
1469	PubMed	Flow cytometry analysis of OKT4 epitope deficiency in South African black children	Hughes EJ, Goddard EA, Bouic P, Beatty DW.	Hughes EJ	Clin Exp Immunol	1994	F
1470	PubMed	Accessory cell-independent activation of T cells by oxidized red blood cells plus polyethylene glycol	Ocklind G, Lindahl-Kiessling K.	Ocklind G	Immunobiology	1987	F
1471	PubMed	Cellular activities during a mixed leucocyte reaction in the teleost sea bass Dicentrarchus labrax	Meloni S, Zarletti G, Benedetti S, Randelli E, Buonocore F, Scapigliati G.	Meloni S	Fish Shellfish Immunol	2006	F
1472	PubMed	T-cell growth factor production and protein synthesis	Voitenok NN, Varivotskaya NV.	Voitenok NN	Scand J Immunol	1984	F
1473	PubMed	Predictive modeling of anti-malarial molecules inhibiting apicoplast formation	Jamal S, Periwal V; Open Source Drug Discovery Consortium; Scaria V.	Jamal S	BMC Bioinformatics	2013	F
1474	PubMed	Cholinergic microstimulation of the peribrachial nucleus in the cat. II. Delayed and prolonged increases in REM sleep	Calvo JM, Datta S, Quattrochi J, Hobson JA.	Calvo JM	Arch Ital Biol	1992	F
1475	PubMed	Effectiveness of Small Group Discussions for Teaching Specific Pharmacology Concepts	Arja SB, Ponnusamy K, Kottathveetil P, Ahmed TFA, Fatteh R, Arja SB.	Arja SB	Med Sci Educ	2020	F
1476	PubMed	S-100 protein stimulates cellular proliferation	Klein JR, Hoon DS, Nangauyan J, Okun E, Cochran AJ.	Klein JR	Cancer Immunol Immunother	1989	F
1477	PubMed	The relationship between suppressor cells and malignancy	Shou L, Chen CL, Peng RL.	Shou L	Zhonghua Min Guo Wei Sheng Wu Ji Mian Yi Xue Za Zhi	1982	F
1478	PubMed	Progesterone directly and indirectly affects perforin expression in cytolytic cells	Laskarin G, Strbo N, Sotosek V, Rukavina D, Faust Z, Szekeres-Bartho J, Podack ER.	Laskarin G	Am J Reprod Immunol	1999	F
1479	PubMed	CB(1) Activity Drives the Selection of Navigational Strategies: A Behavioral and c-Fos Immunoreactivity Study	Laricchiuta D, Balsamo F, Fabrizio C, Panuccio A, Termine A, Petrosini L.	Laricchiuta D	Int J Mol Sci	2020	F
1480	PubMed	Concanavalin A-induced suppressor cell activity in focal glomerular sclerosis	Matsumoto K, Osakabe K, Katayama H, Hatano M.	Matsumoto K	Nephron	1982	F
1481	PubMed	Inhibition of human natural killer cell activity by cytophilic immunoglobulin G	Sulica A, Gherman M, Galatiuc C, Manciulea M, Herberman RB.	Sulica A	J Immunol	1982	F
1482	PubMed	Biological response modifier enhances the activity of natural killer cell against human cytomegalovirus-infected cells	Murayama T, Natsuume-Sakai S, Xu B, Furukawa T, Rinaldo CR Jr.	Murayama T	J Med Virol	1989	F
1483	PubMed	Teaching and learning based on peer review: a realistic approach in forensic sciences	Dinis-Oliveira RJ, Magalhães T.	Dinis-Oliveira RJ	F1000Res	2016	F
1484	PubMed	Characterization and possible mechanisms of mitogen-induced cell-mediated cytotoxicity	Yue CL, Tanimoto K, Horiuchi Y.	Yue CL	Scand J Immunol	1981	F
1485	PubMed	Phase I study of the adoptive immunotherapy of human cancer with lectin activated autologous mononuclear cells	Mazumder A, Eberlein TJ, Grimm EA, Wilson DJ, Keenan AM, Aamodt R, Rosenberg SA.	Mazumder A	Cancer	1984	F
1486	PubMed	Suppressor cell activity in cancer patients: a possible role for thymic hormones	Patt YZ, Hersh EM, Dicke K, Spitzer G, Mavligit GM.	Patt YZ	Cancer Treat Rep	1978	F
1487	PubMed	Cell-mediated immune response to rabies virus in dogs following vaccination and challenge	Gerber JD, Sharpee RL, Swieczkowski TC, Beckenhauer WH.	Gerber JD	Vet Immunol Immunopathol	1985	F
1488	PubMed	Limitations of the severe combined immunodeficiency (SCID) mouse model for study of human B-cell responses	Somasundaram R, Jacob L, Adachi K, Class R, Scheck S, Maruyama H, Herlyn D.	Somasundaram R	Scand J Immunol	1995	F
1489	PubMed	Interleukin 2 enhances the natural killer cell activity of acquired immunodeficiency syndrome patients through a gamma-interferon-independent mechanism	Rook AH, Hooks JJ, Quinnan GV, Lane HC, Manischewitz JF, Macher AM, Masur H, Fauci AS, Djeu JY.	Rook AH	J Immunol	1985	F
1490	PubMed	Modulation of host cell activation during feline immunodeficiency virus (FIV) infection	Silvotti L, Kramer L, Corradi A, Busani L, Tedeschi F, Brandi G, Bendinelli M, Piedimonte G.	Silvotti L	J Comp Pathol	1997	F
1491	PubMed	Glutamine supplementation prevents the decrease of mitogen response after a treadmill exercise in rats	Moriguchi S, Miwa H, Kishino Y.	Moriguchi S	J Nutr Sci Vitaminol (Tokyo)	1995	F
1492	PubMed	Neonatal Umbilical Arterial Catheter Removal Is Accompanied by a Marked Decline in Phlebotomy Blood Loss	Carroll PD, Zimmerman MB, Nalbant D, Gingerich EL, An G, Cress GA, Veng-Pedersen P, Widness JA.	Carroll PD	Neonatology	2020	F
1493	PubMed	Portal branch ligation does not counteract the inhibiting effect of temsirolimus on extrahepatic colorectal metastatic growth	Senger S, Sperling J, Oberkircher B, Schilling MK, Kollmar O, Menger MD, Ziemann C.	Senger S	Clin Exp Metastasis	2017	F
1494	PubMed	A comprehensive assessment of the cholinergic-supporting and cognitive-enhancing effects of Rosa damascena Mill. (Damask rose) essential oil on scopolamine-induced amnestic rats	Teralı K, Ozbeyli D, Yiğit-Hanoğlu D, Başer KHC, Şener G, Aykac A.	Teralı K	Brain Behav	2024	F
1495	PubMed	Iron exerts a specific inhibitory effect on CD2 expression of human PBL	Carvalho GS, de Sousa M.	Carvalho GS	Immunol Lett	1988	F
1496	PubMed	Analysis of drug resistance in HIV protease	Pawar SD, Freas C, Weber IT, Harrison RW.	Pawar SD	BMC Bioinformatics	2018	F
1497	PubMed	Increased proliferation, lytic activity, and purity of human natural killer cells cocultured with mitogen-activated feeder cells	Rabinowich H, Sedlmayr P, Herberman RB, Whiteside TL.	Rabinowich H	Cell Immunol	1991	F
1498	PubMed	The role of arachidonic acid metabolite PGE2 on T cell proliferative response	Valitutti S, Castellino F, Aiello FB, Ricci R, Patrignani P, Musiani P.	Valitutti S	J Clin Lab Immunol	1989	F
1499	PubMed	Analysis of the mode of action of a novel immunosuppressant FTY720 in mice	Luo ZJ, Tanaka T, Kimura F, Miyasaka M.	Luo ZJ	Immunopharmacology	1999	F
1500	PubMed	Effects of 2-carboxythylgerumanium sesquioxide (Ge-132) as an immunological modifier of post-surgical immunosuppression in dogs	Nakada Y, Kosaka T, Kuwabara M, Tanaka S, Sato K, Koide F.	Nakada Y	J Vet Med Sci	1993	F
1501	PubMed	A matter of trust: Learning lessons about causality will make qAOPs credible	Spînu N, Cronin MTD, Madden JC, Worth AP.	Spînu N	Comput Toxicol	2022	F
1502	PubMed	Measurement of mycophenolate mofetil effect in transplant recipients	Ogawa N, Nagashima N, Nakamura M, Shalabi A, Maley WR, Burdick JF.	Ogawa N	Transplantation	2001	F
1503	PubMed	Effect of cytokines and lipopolysaccharide on CD14 antigen expression in human monocytes and macrophages	Landmann R, Ludwig C, Obrist R, Obrecht JP.	Landmann R	J Cell Biochem	1991	F
1504	PubMed	Dengue viruses and mononuclear phagocytes. I. Infection enhancement by non-neutralizing antibody	Halstead SB, O'Rourke EJ.	Halstead SB	J Exp Med	1977	F
1505	PubMed	Isolation of fatty acids with anticancer activity from Protaetia brevitarsis larva	Yoo YC, Shin BH, Hong JH, Lee J, Chee HY, Song KS, Lee KB.	Yoo YC	Arch Pharm Res	2007	F
1506	PubMed	Role of natural killer cells in bladder tumor	Tsujihashi H, Matsuda H, Uejima S, Akiyama T, Kurita T.	Tsujihashi H	Eur Urol	1989	F
1507	PubMed	Role of Kaposi's sarcoma cells in recruitment of circulating leukocytes: implications in pathogenesis	Galea P, Frances V, Dou-Dameche L, Sampol J, Chermann JC.	Galea P	J Hum Virol	1998	F
1508	PubMed	In Vitro-In Vivo Discordance with Humanized Piperacillin-Tazobactam Exposures against Piperacillin-Tazobactam-Resistant/Pan-β-Lactam-Susceptible Escherichia coli	Monogue ML, Nicolau DP.	Monogue ML	Antimicrob Agents Chemother	2016	F
1509	PubMed	Eggshells biowaste for hydroxyapatite green synthesis using extract piper betel leaf - Evaluation of antibacterial and antibiofilm activity	Umesh M, Choudhury DD, Shanmugam S, Ganesan S, Alsehli M, Elfasakhany A, Pugazhendhi A.	Umesh M	Environ Res	2021	F
1510	PubMed	Inhibition of tumour necrosis factor and IL-17 production by leflunomide involves the JAK/STAT pathway	González-Alvaro I, Ortiz AM, Domínguez-Jiménez C, Aragón-Bodi A, Díaz Sánchez B, Sánchez-Madrid F.	González-Alvaro I	Ann Rheum Dis	2009	F
1511	PubMed	Antibody-forming foci in soft-agar cultures of human peripheral blood cells	Villa ML, Clerici E.	Villa ML	J Immunol Methods	1981	F
1512	PubMed	Nitric oxide production by nurse shark (Ginglymostoma cirratum) and clearnose skate (Raja eglanteria) peripheral blood leucocytes	Walsh CJ, Toranto JD, Gilliland CT, Noyes DR, Bodine AB, Luer CA.	Walsh CJ	Fish Shellfish Immunol	2006	F
1513	PubMed	Effects of cattle tick (Boophilus microplus) infestation on the bovine immune system	Inokuma H, Kerlin RL, Kemp DH, Willadsen P.	Inokuma H	Vet Parasitol	1993	F
1514	PubMed	Multiple myeloma: an immunologic profile. II. Bone marrow studies	Paglieroni T, MacKenzie MR, Caggiano V.	Paglieroni T	J Natl Cancer Inst	1978	F
1515	PubMed	Autoimmune T-cell recognition sites of human thyrotropin receptor in Graves' disease	Sakata S, Tanaka S, Okuda K, Miura K, Manshouri T, Atassi MZ.	Sakata S	Mol Cell Endocrinol	1993	F
1516	PubMed	In vitro modulation of human natural killer cell activity by interferon: generation of adherent suppressor cells	Uchida A, Yanagawa E, Kokoschka EM, Micksche M, Koren HS.	Uchida A	Br J Cancer	1984	F
1517	PubMed	A method to assess the immunomodulating effects of the Tołpa Torf Preparation (TTP) by measuring the hyporeactivity to interferon induction and tumor necrosis factor response	Inglot AD, Zielińska-Jenczylik J, Sypuła A.	Inglot AD	Arch Immunol Ther Exp (Warsz)	1993	F
1518	PubMed	Inherited 7S immunoglobulin deficiency in chickens: presence of suppressor T cells that suppress synthesis of 7S immunoglobulin but not IgM	Chanh TC, Benedict AA, Tam LQ, Abplanalp H, Gershwin ME.	Chanh TC	J Immunol	1980	F
1519	PubMed	In vitro effects of 4-hydroperoxycyclophosphamide on concanavalin A-induced human suppressor T cells	Klajman A, Drucker I, Manor Y, Ben-Efraim S.	Klajman A	Cancer Immunol Immunother	1984	F
1520	PubMed	Solving the Coloring Problem in Half-Heusler Structures: Machine-Learning Predictions and Experimental Validation	Gzyl AS, Oliynyk AO, Adutwum LA, Mar A.	Gzyl AS	Inorg Chem	2019	F
1521	PubMed	Multi-target spectral moments for QSAR and Complex Networks study of antibacterial drugs	Prado-Prado FJ, Uriarte E, Borges F, González-Díaz H.	Prado-Prado FJ	Eur J Med Chem	2009	F
1522	PubMed	Characterisation of glucocorticoid receptors in peripheral blood leukocytes of Carp, Cyprinus carpio L	Weyts FA, Verburg-van Kemenade BM, Flik G.	Weyts FA	Gen Comp Endocrinol	1998	F
1523	PubMed	Mitogenic activity of high molecular polysaccharide fractions isolated from the cuppressaceae Thuja occidentalis L. enhanced cytokine-production by thyapolysaccharide, g-fraction (TPSg)	Offergeld R, Reinecker C, Gumz E, Schrum S, Treiber R, Neth RD, Gohla SH.	Offergeld R	Leukemia	1992	F
1524	PubMed	Immunosuppressive effect of mouse serum lipoproteins. II. In vivo studies	Hsu KH, Hiramoto RN, Ghanta VK.	Hsu KH	J Immunol	1982	F
1525	PubMed	A simplified medium for detecting the effect of lecithin on the growth of Propionibacterium acnes	Kabongo Muamba ML, Sowar MC, Nutini LG.	Kabongo Muamba ML	Microbiologica	1982	F
1526	PubMed	Interactions and quantitative analysis of immunoregulatory cells in the chicken thymus	Boyd RL, Hàla K, Wick G.	Boyd RL	J Immunol	1985	F
1527	PubMed	Cell-mediated immunity in Marek's disease: correlation of disease-related variables with immune responses in age-resistant chickens	Confer AW, Adldinger HK, Buening GM.	Confer AW	Am J Vet Res	1980	F
1528	PubMed	Purification and primary structure of a mannose/glucose-binding lectin from Parkia biglobosa Jacq. seeds with antinociceptive and anti-inflammatory properties	Silva HC, Bari AU, Rocha BA, Nascimento KS, Ponte EL, Pires AF, Delatorre P, Teixeira EH, Debray H, Assreuy AM, Nagano CS, Cavada BS.	Silva HC	J Mol Recognit	2013	F
1529	PubMed	The significance of relationship of the presence of nonspecific suppressor cells in spleens with gastric cancer-related pathology	Kurosu Y, Fukamachi S, Morita K.	Kurosu Y	Jpn J Surg	1984	F
1530	PubMed	Nitric oxide-mediated activation of NADPH oxidase by salbutamol during acute asthma in children	Owayed A, Dhaunsi GS, Al-Mukhaizeem F.	Owayed A	Cell Biochem Funct	2008	F
1531	PubMed	Estrogen promotes hepatic regeneration via activating serotonin signal	Kitagawa T, Yokoyama Y, Kokuryo T, Kawai T, Watanabe K, Kawai K, Nagino M.	Kitagawa T	Shock	2009	F
1532	PubMed	Regulation of natural killer cell activity by transforming growth factor-beta and prostaglandin E2	Malygin AM, Meri S, Timonen T.	Malygin AM	Scand J Immunol	1993	F
1533	PubMed	Multiple dopamine receptor subtypes in the medial prefrontal cortex of the rat regulate set-shifting	Floresco SB, Magyar O, Ghods-Sharifi S, Vexelman C, Tse MT.	Floresco SB	Neuropsychopharmacology	2006	F
1534	PubMed	Pharmacy-Based Approach to Improving Heart Failure Medication Use by Older Adults with Limited Health Literacy: Learning from Interdisciplinary Experience	Bonderski V, Morrow DG, Chin J, Murray MD.	Bonderski V	Drugs Aging	2018	F
1535	PubMed	The biologic role of B2 integrins in the host response to expanded polytetrafluoroethylene	Benton LD, Purohit U, Khan M, Greco RS.	Benton LD	J Surg Res	1996	F
1536	PubMed	Hypomethylation of DNA and resistance to apoptosis in tonsillar hypertrophy in children	Jiménez A, López-González MA, Solano F, Chadli A, Delgado F, Pintado E, Lucas M.	Jiménez A	Pediatr Allergy Immunol	2006	F
1537	PubMed	Immunologic characteristics of the leukocyte adherence inhibition assay in rheumatoid arthritis	Tannenbaum H, Wild J.	Tannenbaum H	Clin Invest Med	1983	F
1538	PubMed	Suppressor cell function is preserved in pemphigus and pemphigoid	King AJ, Schwartz SA, Lopatin D, Voorhees JJ, Diaz LA.	King AJ	J Invest Dermatol	1982	F
1539	PubMed	[Effect of a novel selective S1P1 agonist, Syl948, on mouse skin transplantation]	Jin J, Zhang HJ, Wang XJ, Zhou WQ, Yin DL, Chen XG.	Jin J	Yao Xue Xue Bao	2014	F
1540	PubMed	The role of monocytes in IL-3 enhancement of human T cell proliferation	Mossalayi MD, Dalloul AH, Bertho JM, Lecron JC, Debré P.	Mossalayi MD	Int Immunol	1990	F
1541	PubMed	Antiviral effects if ribavirin and 6-mercapto-9-tetrahydro-2-furylpurine against dengue viruses in vitro	Koff WC, Elm JL Jr, Halstead SB.	Koff WC	Antiviral Res	1982	F
1542	PubMed	T cell activation via CD2 [T, gp50]: the role of accessory cells in activating resting T cells via CD2	Huet S, Wakasugi H, Sterkers G, Gilmour J, Tursz T, Boumsell L, Bernard A.	Huet S	J Immunol	1986	F
1543	PubMed	Functional heterogeneity within the human peripheral blood B cell pool engaged in IgE synthesis	Turner KJ, Holt BJ, Cameron KJ, Holt PG.	Turner KJ	Int Arch Allergy Appl Immunol	1987	F
1544	PubMed	Concanavalin-A-induced suppressor cell activity in idiopathic membranous nephropathy	Matsumoto K, Osakabe K, Katayama H, Yoshizawa N, Seki M, Miyaji H, Nagura Y, Ohi H, Hatano M.	Matsumoto K	Int Arch Allergy Appl Immunol	1982	F
1545	PubMed	Human spleen as a source of T cell growth factor	Moretta A, Colombatti M, Chapuis B.	Moretta A	Clin Exp Immunol	1981	F
1546	PubMed	Human peripheral blood leukocyte engraftment into SCID mice: critical role of CD4(+) T cells	Duchosal MA, Mauray S, Rüegg M, Trouillet P, Vallet V, Aarden L, Tissot JD, Schapira M.	Duchosal MA	Cell Immunol	2001	F
1547	PubMed	Natural cytotoxic effector cell activity against Shigella flexneri-infected HeLa cells	Klimpel GR, Niesel DW, Klimpel KD.	Klimpel GR	J Immunol	1986	F
1548	PubMed	Task solving by procedural strategies in the Morris water maze	Baldi E, Lorenzini CA, Corrado B.	Baldi E	Physiol Behav	2003	F
1549	PubMed	Role of interleukin-4 in human immunoglobulin E formation in hu-PBL-SCID mice	Spiegelberg HL, Beck L, Kocher HP, Fanslow WC, Lucas AH.	Spiegelberg HL	J Clin Invest	1994	F
1550	PubMed	A Review of Approaches for Predicting Drug-Drug Interactions Based on Machine Learning	Han K, Cao P, Wang Y, Xie F, Ma J, Yu M, Wang J, Xu Y, Zhang Y, Wan J.	Han K	Front Pharmacol	2022	F
1551	PubMed	Differential neutrophil gene expression in early bovine pregnancy	Kizaki K, Shichijo-Kizaki A, Furusawa T, Takahashi T, Hosoe M, Hashizume K.	Kizaki K	Reprod Biol Endocrinol	2013	F
1552	PubMed	Preclinical studies using immobilized OKT3 to activate human T cells for adoptive immunotherapy: optimal conditions for the proliferation and induction of non-MHC-restricted cytotoxicity	Uberti JP, Joshi I, Ueda M, Martilotti F, Sensenbrenner LL, Lum LG.	Uberti JP	Clin Immunol Immunopathol	1994	F
1553	PubMed	Synthesis and secretion of cystic fibrosis ciliary dyskinesia substances by purified subpopulations of leukocytes	Wilson GB, Bahm VJ.	Wilson GB	J Clin Invest	1980	F
1554	PubMed	Murine IL-2 receptor beta chain blockade improves human leukocyte engraftment in SCID mice	Tournoy KG, Depraetere S, Meuleman P, Leroux-Roels G, Pauwels RA.	Tournoy KG	Eur J Immunol	1998	F
1555	PubMed	Down-regulation of corticosteroid receptor in leucocytes of stressed rainbow trout	Yada T, Abe M, Miyamoto K.	Yada T	Gen Comp Endocrinol	2019	F
1556	PubMed	Modulation of natural killer cell function by human alveolar macrophages	Weissman DN, deShazo RD, Banks DE.	Weissman DN	J Allergy Clin Immunol	1986	F
1557	PubMed	Inhibition of CD23 processing correlates with inhibition of IL-4-stimulated IgE production in human PBL and hu-PBL-reconstituted SCID mice	Mayer RJ, Bolognese BJ, Al-Mahdi N, Cook RM, Flamberg PL, Hansbury MJ, Khandekar S, Appelbaum E, Faller A, Marshall LA.	Mayer RJ	Clin Exp Allergy	2000	F
1558	PubMed	Usage of model combination in computational toxicology	Rodríguez-Belenguer P, March-Vila E, Pastor M, Mangas-Sanjuan V, Soria-Olivas E.	Rodríguez-Belenguer P	Toxicol Lett	2023	F
1559	PubMed	Low levels of interleukin-4 and high levels of transforming growth factor beta in rheumatoid synovitis	Miossec P, Naviliat M, Dupuy d'Angeac A, Sany J, Banchereau J.	Miossec P	Arthritis Rheum	1990	F
1560	PubMed	Inhibition of growth of HIV by human natural interferon in vitro	Yamada O, Hattori N, Kurimura T, Kita M, Kishida T.	Yamada O	AIDS Res Hum Retroviruses	1988	F
1561	PubMed	A cysteine protease inhibitor prevents activation-induced T-cell apoptosis and death of peripheral blood cells from human immunodeficiency virus-infected individuals by inhibiting upregulation of Fas ligand	Yang Y, Liu ZH, Ware CF, Ashwell JD.	Yang Y	Blood	1997	F
1562	PubMed	Analysis of T cell subsets by monoclonal antibodies in patients with tuberculosis after in vitro stimulation with purified protein derivative of tuberculin	Shiratsuchi H, Tsuyuguchi I.	Shiratsuchi H	Clin Exp Immunol	1984	F
1563	PubMed	Decreased suppressor T cell activity in patients with hepatic cirrhosis (HC)	Tomino S, Fujiwara H, Kagimoto T, Mitsuya H, Nishimura H, Kishimoto S.	Tomino S	Clin Exp Immunol	1982	F
1564	PubMed	Role of cholesterol in human immunodeficiency virus type 1 envelope protein-mediated fusion with host cells	Viard M, Parolini I, Sargiacomo M, Fecchi K, Ramoni C, Ablan S, Ruscetti FW, Wang JM, Blumenthal R.	Viard M	J Virol	2002	F
1565	PubMed	Effects of retinoids on human thymus-dependent and thymus-independent mitogenesis	Dillehay DL, Cornay WJ 3rd, Walia AS, Lamon EW.	Dillehay DL	Clin Immunol Immunopathol	1989	F
1566	PubMed	IgE-mediated histamine and SRS-A release from respiratory cells and peripheral blood leukocytes of rhesus monkeys	Patterson R, Chakrin LW, Suszko IM, Mengel J, Wardell JR Jr.	Patterson R	J Lab Clin Med	1976	F
1567	PubMed	Human interleukin-2 activated cytotoxic cells kill autologous glioma cells in vitro	Bosnes V, Hirschberg H.	Bosnes V	J Neurooncol	1988	F
1568	PubMed	Diminished interleukin-2 activity production in cancer patients bearing solid tumors and its relationship with natural killer cells	Rey A, Klein B, Zagury D, Thierry C, Serrou B.	Rey A	Immunol Lett	1983	F
1569	PubMed	Human T-cell subset changes during culture	Franklin JP, Stahl GF, Daniels JC.	Franklin JP	Immunol Lett	1984	F
1570	PubMed	B cell activation in chickens induced by Staphylococcus aureus	Schoof DD, Tempelis CH.	Schoof DD	Dev Comp Immunol	1984	F
1571	PubMed	Undergraduate health sciences students' response regarding COVID-19 pandemic in Saudi Arabia: an observational study	Geddawy A, Alajmi M, Alaskar AM, Alwadani ST, Alanezi AF, Alhomaidhi AA, Al-Ghamdi S.	Geddawy A	Postgrad Med	2023	F
1572	PubMed	Immunological effects of 1alpha-hydroxycholecalciferol (1alpha-OH-D3) and its metabolites	Miyakoshi H, Aoki T, Hirasawa Y.	Miyakoshi H	Clin Nephrol	1981	F
1573	PubMed	Transglutaminase in cell proliferation and transformation	Metafora S, Peluso G, Ravagnan G, Marchese M, Di Pietro M, Mancini A, Panza N, Fusco A, Porta R.	Metafora S	Med Oncol Tumor Pharmacother	1988	F
1574	PubMed	Characterization of in vivo-activated T cell clones from peripheral blood of multiple sclerosis patients	Ofosu-Appiah W, Mokhtarian F, Miller A, Grob D.	Ofosu-Appiah W	Clin Immunol Immunopathol	1991	F
1575	PubMed	Immunosuppressive activity of a porcine high-molecular weight uterine macromolecule is associated with transforming growth factor-beta	Segerson EC.	Segerson EC	J Reprod Immunol	1995	F
1576	PubMed	Classification and rapid non-destructive quality evaluation of different processed products of Cyperus rotundus based on near-infrared spectroscopy combined with deep learning	Shi Y, He T, Zhong J, Mei X, Li Y, Li M, Zhang W, Ji D, Su L, Lu T, Zhao X.	Shi Y	Talanta	2024	F
1577	PubMed	Influence of recombinant interleukin-2 and alpha- and gamma-interferons on the induction of novel class I antigens	Mitsuishi Y, Fellous M, Urlacher A, Mayer S, Tongio MM.	Mitsuishi Y	J Immunogenet	1990	F
1578	PubMed	Prednisone-responsive aplastic anemia: a mechanism of glucocorticoid action	Bagby GC Jr, Goodnight SH, Mooney WM, Richert-Boe K.	Bagby GC Jr	Blood	1979	F
1579	PubMed	Cellular expression of rheumatoid factor cross-reactive idiotype in patients with seropositive and seronegative rheumatoid arthritis	Pernis B, Bonagura VR.	Pernis B	Scand J Rheumatol Suppl	1988	F
1580	PubMed	iAMP-CA2L: a new CNN-BiLSTM-SVM classifier based on cellular automata image for identifying antimicrobial peptides and their functional types	Xiao X, Shao YT, Cheng X, Stamatovic B.	Xiao X	Brief Bioinform	2021	F
1581	PubMed	Inhibition of human natural killer activity by 2-deoxy-D-glucose and other sugars	Schlesinger M, Bekesi JG.	Schlesinger M	J Clin Lab Immunol	1984	F
1582	PubMed	Assessment of Contact Toxicity and Repellent Effects of Essential Oils from Piper Plants Piper yunnanense and Piper boehmeriifolium against Three Stored-Product Insects	Qi YT, Wang JZ, Zhang JW, Fei C, Yuan YK, Du SS.	Qi YT	Chem Biodivers	2023	F
1583	PubMed	Cytokine control of peripheral-blood CD23 expression and sCD23 release: differential regulation by IL-2 and IL-4	Fischer A, Pfeil T, König W.	Fischer A	Int Arch Allergy Appl Immunol	1990	F
1584	PubMed	A novel multilayered multidisk oral tablet for chronotherapeutic drug delivery	Khan Z, Choonara YE, Kumar P, du Toit LC, Ndesendo VM, Pillay V.	Khan Z	Biomed Res Int	2013	F
1585	PubMed	Comparative Evaluation of Breast Ductal Carcinoma Grading: A Deep-Learning Model and General Pathologists' Assessment Approach	Köteles MM, Vigdorovits A, Kumar D, Mihai IM, Jurescu A, Gheju A, Bucur A, Harich OO, Olteanu GE.	Köteles MM	Diagnostics (Basel)	2023	F
1586	PubMed	Mitogen-induced human IgG subclass expression	Scott MG, Nahm MH.	Scott MG	J Immunol	1984	F
1587	PubMed	Leukocyte proliferation mediated by protein kinase C in the marine teleost fish, Sciaenops ocellatus	Burnett KG, Schwarz LK.	Burnett KG	Dev Comp Immunol	1994	F
1588	PubMed	Supernatants from co-cultured endothelial cells and syncytiotrophoblast microvillous membranes activate peripheral blood leukocytes in vitro	von Dadelszen P, Hurst G, Redman CW.	von Dadelszen P	Hum Reprod	1999	F
1589	PubMed	Perioperative hepatocyte growth factor (HGF) infusions improve hepatic regeneration following portal branch ligation (PBL) in rodents	Mangieri CW, McCartt JC, Strode MA, Lowry JE, Balakrishna PM.	Mangieri CW	Surg Endosc	2017	F
1590	PubMed	A pan-genome-based machine learning approach for predicting antimicrobial resistance activities of the Escherichia coli strains	Her HL, Wu YW.	Her HL	Bioinformatics	2018	F
1591	PubMed	Ketotifen, disodium cromoglycate, and verapamil inhibit leukotriene activity: determination by tube leukocyte adherence inhibition assay	Fink A, Bibi H, Eliraz A, Schlesinger M, Bentwich Z.	Fink A	Ann Allergy	1986	F
1592	PubMed	Characteristics and kinetics of proopiomelanocortin mRNA expression by human leucocytes	Stephanou A, Fitzharris P, Knight RA, Lightman SL.	Stephanou A	Brain Behav Immun	1991	F
1593	PubMed	[Immunopharmacological actions of neurotropin. (1). Immunostimulating actions of neurotropin (author's transl)]	Yanagihara Y, Shida T, Yoshii H.	Yanagihara Y	Nihon Yakurigaku Zasshi	1981	F
1594	PubMed	Transcription and translation dependent induction of interleukin 2 (IL-2) and IL-2 receptors	Wang Y, Walker C, Stadler BM, de Weck AL.	Wang Y	Immunol Lett	1984	F
1595	PubMed	Broadly predicting specific gene functions with expression similarity and taxonomy similarity	Yu H, Gao L, Tu K, Guo Z.	Yu H	Gene	2005	F
1596	PubMed	Natural killer cell inhibition of young spherules and endospores of Coccidioides immitis	Petkus AF, Baum LL.	Petkus AF	J Immunol	1987	F
1597	PubMed	Individual-specific variation of gene expression in peripheral blood leukocytes	Radich JP, Mao M, Stepaniants S, Biery M, Castle J, Ward T, Schimmack G, Kobayashi S, Carleton M, Lampe J, Linsley PS.	Radich JP	Genomics	2004	F
1598	PubMed	Mitogenic activity of selenoorganic compounds in human peripheral blood leukocytes	Czyrski JA, Inglot AD.	Czyrski JA	Experientia	1991	F
1599	PubMed	Modulation of ionizing radiation induced oxidative imbalance by semi-fractionated extract of Piper betle: an in vitro and in vivo assessment	Verma S, Gupta ML, Dutta A, Sankhwar S, Shukla SK, Flora SJ.	Verma S	Oxid Med Cell Longev	2010	F
1600	PubMed	Relationship between IL-2 and human T cell colony formation	Mossalayi MD, Lecron JC, Tanzer J, Goube de Laforest P.	Mossalayi MD	Clin Exp Immunol	1986	F
1601	PubMed	Effects of reward size and context on learning in macaque monkeys	Ferrucci L, Nougaret S, Brunamonti E, Genovesio A.	Ferrucci L	Behav Brain Res	2019	F
1602	PubMed	Endometriotic tissues produce immunosuppressive factors	Hirata J, Kikuchi Y, Imaizumi E, Tode T, Nagata I.	Hirata J	Gynecol Obstet Invest	1994	F
1603	PubMed	Activation of the NF-kappaB system in peripheral blood leukocytes from patients with chronic heart failure	Jankowska EA, von Haehling S, Czarny A, Zaczynska E, Kus A, Anker SD, Banasiak W, Ponikowski P.	Jankowska EA	Eur J Heart Fail	2005	F
1604	PubMed	A link prediction approach to cancer drug sensitivity prediction	Turki T, Wei Z.	Turki T	BMC Syst Biol	2017	F
1605	PubMed	Interferon-gamma production by peripheral blood leucocytes from patients with multiple sclerosis and other neurological diseases	Vervliet G, Carton H, Billiau A.	Vervliet G	Clin Exp Immunol	1985	F
1606	PubMed	Mechanisms of macrophage activation in rheumatoid arthritis: the role of gamma-interferon	Ridley MG, Panayi GS, Nicholas NS, Murphy J.	Ridley MG	Clin Exp Immunol	1986	F
1607	PubMed	Towards image-based cancer cell lines authentication using deep neural networks	Mzurikwao D, Khan MU, Samuel OW, Cinatl J Jr, Wass M, Michaelis M, Marcelli G, Ang CS.	Mzurikwao D	Sci Rep	2020	F
1608	PubMed	Characterization of dog interleukin-2 activity	Mizuno S, Fujinaga T, Hagio M.	Mizuno S	J Vet Med Sci	1993	F
1609	PubMed	Defective gamma-interferon production in peripheral blood leukocytes of patients with acute tuberculosis	Vilcek J, Klion A, Henriksen-DeStefano D, Zemtsov A, Davidson DM, Davidson M, Friedman-Kien AE, Le J.	Vilcek J	J Clin Immunol	1986	F
1610	PubMed	Culture conditions for blastogenic responses of bovine mammary mononuclear cells	Kensinger MH, Hurley DJ, Wilson RA.	Kensinger MH	Vet Immunol Immunopathol	1990	F
1611	PubMed	Fibroblast-activating factor production by interleukin (IL)-2 dependent T-cell clones from rheumatoid arthritis patients and normal donors	Ofosu-Appiah WA, Warrington RJ, Wilkins JA.	Ofosu-Appiah WA	Rheumatol Int	1988	F
1612	PubMed	The study of chromosomal instability in patients with endometrial cancer	Nesina IP, Iurchenko NP, Nespryadko SV, Buchinska LG.	Nesina IP	Exp Oncol	2014	F
1613	PubMed	Comparison of the effects of thymosin and other thymic factors on modulation of interleukin-2 production	Zatz MM, Oliver J, Sztein MB, Skotnicki AB, Goldstein AL.	Zatz MM	J Biol Response Mod	1985	F
1614	PubMed	Adapting Blackboard-Collaborate Ultra as an Interactive Online Learning Tool during the COVID-19 Pandemic	Elsamanoudy AZ, Al Fayz F, Hassanien M.	Elsamanoudy AZ	J Microsc Ultrastruct	2020	F
1615	PubMed	Short-Term High-NaCl Dietary Intake Changes Leukocyte Expression of VLA-4, LFA-1, and Mac-1 Integrins in Both Healthy Humans and Sprague-Dawley Rats: A Comparative Study	Mihalj M, Matić A, Mihaljević Z, Barić L, Stupin A, Drenjančević I.	Mihalj M	Mediators Inflamm	2019	F
1616	PubMed	Mobilization of long-term reconstituting hematopoietic stem cells in mice by recombinant human interleukin 7	Grzegorzewski KJ, Komschlies KL, Jacobsen SE, Ruscetti FW, Keller JR, Wiltrout RH.	Grzegorzewski KJ	J Exp Med	1995	F
1617	PubMed	Effects of type of dietary fat on indices of immune status of rabbits	Kelley DS, Nelson GJ, Serrato CM, Schmidt PC, Branch LB.	Kelley DS	J Nutr	1988	F
1618	PubMed	Effects of cyclosporin A on expression of IL-2 and IL-2 receptors in normal and multiple sclerosis patients	Calder VL, Bellamy AS, Owen S, Lewis C, Rudge P, Davison AN, Feldmann M.	Calder VL	Clin Exp Immunol	1987	F
1619	PubMed	Production of antibodies specific for Fc, Fab', and streptokinase-streptodornase in vitro by peripheral blood cells from patients with rheumatoid arthritis and normal donors. Identification of immune complexes in culture supernatants containing hidden antibodies reactive with Fab' fragments of immunoglobulin G	Birdsall HH, Rossen RD.	Birdsall HH	J Clin Invest	1982	F
1620	PubMed	Simple biodosimetry method for use in cases of high-dose radiation exposure that scores the chromosome number of Giemsa-stained drug-induced prematurely condensed chromosomes (PCC)	Gotoh E, Tanno Y, Takakura K.	Gotoh E	Int J Radiat Biol	2005	F
1621	PubMed	Network Pharmacology Exploration Reveals Anti-Apoptosis as a Common Therapeutic Mechanism for Non-Alcoholic Fatty Liver Disease Treated with Blueberry Leaf Polyphenols	Wang CR, Chen HW, Li Y, Zhou MY, Wong VK, Jiang ZH, Zhang W.	Wang CR	Nutrients	2021	F
1622	PubMed	Genomic methylation of peripheral blood leukocyte DNA: influences of arsenic and folate in Bangladeshi adults	Pilsner JR, Liu X, Ahsan H, Ilievski V, Slavkovich V, Levy D, Factor-Litvak P, Graziano JH, Gamble MV.	Pilsner JR	Am J Clin Nutr	2007	F
1623	PubMed	Suppression of normal and neoplastic human T cells with unconjugated monoclonal antibodies in SCID mouse chimeras	Zengerle U, Hoffmann-Fezer G, Schuh R, Thierfelder S.	Zengerle U	Bone Marrow Transplant	1995	F
1624	PubMed	StructRank: a new approach for ligand-based virtual screening	Rathke F, Hansen K, Brefeld U, Müller KR.	Rathke F	J Chem Inf Model	2011	F
1625	PubMed	Decrease in natural killer cell activity in kidney allograft recipients	Moreau JF, Soulillou JP, Ythier A, Hegaret A, Fauconnier B.	Moreau JF	Ann Immunol (Paris)	1983	F
1626	PubMed	Nonrestricted cytotoxicity mediated by interleukin 2-expanded leukocytes is inhibited by anti-LFA-1 monoclonal antibodies (MoAb) but potentiated by anti-CD3 MoAb	Chen BP, Malkovsky M, Hank JA, Sondel PM.	Chen BP	Cell Immunol	1987	F
1627	PubMed	Reversal of feline retroviral suppression by indomethacin	Lewis MG, Fertel RH, Olsen RG.	Lewis MG	Leuk Res	1985	F
1628	PubMed	Decreased mineralocorticoid receptor expression in blood cells of kidney transplant recipients undergoing immunosuppressive treatment: cost efficient determination by quantitative PCR	Heering PJ, Klein-Vehne N, Fehsel K.	Heering PJ	J Clin Pathol	2004	F
1629	PubMed	Inverse relationship between interferon production by mononuclear leucocytes and oxidative metabolism of neutrophil granulocytes in infection prone children	Bondestam M, Funa K, Venge P, Alm GV.	Bondestam M	Clin Exp Immunol	1985	F
1630	PubMed	Natural killer (NK) cell stimulatory factor increases the cytotoxic activity of NK cells from both healthy donors and human immunodeficiency virus-infected patients	Chehimi J, Starr SE, Frank I, Rengaraju M, Jackson SJ, Llanes C, Kobayashi M, Perussia B, Young D, Nickbarg E, et al.	Chehimi J	J Exp Med	1992	F
1631	PubMed	Composition, antioxidant capacity, intestinal, and immunobiological effects of oregano (Lippia palmeri Watts) in goats: preliminary in vitro and in vivo studies	Reyes-Becerril M, Gijón D, Angulo M, Vázquez-Martínez J, López MG, Junco E, Armenta J, Guerra K, Angulo C.	Reyes-Becerril M	Trop Anim Health Prod	2021	F
1632	PubMed	Defective NK cell activity following thermal injury	Klimpel GR, Herndon DN, Fons M, Albrecht T, Asuncion MT, Chin R, Stein MD.	Klimpel GR	Clin Exp Immunol	1986	F
1633	PubMed	In vitro anti-histone antibody production by peripheral blood cells from patients with systemic lupus erythematosus	O'Dell JR, Bizar-Schneebaum A, Kotzin BL.	O'Dell JR	Clin Immunol Immunopathol	1988	F
1634	PubMed	Heterogeneity of the immune status concerning anti-thyroglobulin antibody production among patients with Hashimoto's thyroiditis; an in vitro study	Sekino T, Shishiba Y, Inatsuki B, Yata J.	Sekino T	Clin Exp Immunol	1988	F
1635	PubMed	Bovine con A-induced suppressor cells: generation, macrophage requirements and possible mechanisms of regulatory action	Smith WG, Usinger WR, Splitter GA.	Smith WG	Immunology	1981	F
1636	PubMed	Predictive System Implementation to Improve the Accuracy of Urine Self-Diagnosis with Smartphones: Application of a Confusion Matrix-Based Learning Model through RGB Semiquantitative Analysis	Kim SC, Cho YS.	Kim SC	Sensors (Basel)	2022	F
1637	PubMed	Systemic immune dysfunction in pancreatic cancer patients	Poch B, Lotspeich E, Ramadani M, Gansauge S, Beger HG, Gansauge F.	Poch B	Langenbecks Arch Surg	2007	F
1638	PubMed	[Effect of interferon-alpha (MOR-22) on human NK cell activity]	Yanagihara Y, Tochizawa S, Ishii K, Hirai Y.	Yanagihara Y	Gan To Kagaku Ryoho	1986	F
1639	PubMed	The role of the lysosome in natural killing: inhibition by lysosomotropic vital dyes	Shau H, Dawson JR.	Shau H	Immunology	1984	F
1640	PubMed	Stimulation of hematopoiesis in untreated and cyclophosphamide treated mice by the inhibition of prostaglandin synthesis	Nikcevich DA, Young MR, Ellis NK, Newby M, Wepsic HT.	Nikcevich DA	J Immunopharmacol	1986	F
1641	PubMed	Interleukin 1 production by human monocytes induced in culture with K562 cells	Szkaradkiewicz A.	Szkaradkiewicz A	Res Exp Med (Berl)	1991	F
1642	PubMed	Bovine interleukin 2: production kinetics in normal and in vivo antigen-primed cattle	Arunachalam B, Rao MV, Ram GC.	Arunachalam B	Indian J Exp Biol	1990	F
1643	PubMed	Exogenous hepatocyte growth factor markedly stimulates liver regeneration following portal branch ligation in dogs	Ueno S, Aikou T, Tanabe G, Kobayashi Y, Hamanoue M, Mitsue S, Kawaida K, Nakamura T.	Ueno S	Cancer Chemother Pharmacol	1996	F
1644	PubMed	A laboratory course for teaching laboratory techniques, experimental design, statistical analysis, and peer review process to undergraduate science students	Gliddon CM, J Rosengren R.	Gliddon CM	Biochem Mol Biol Educ	2012	F
1645	PubMed	Parameters of production and partial characterization of feline interleukin 2	Bauer RM, Olsen RG.	Bauer RM	Vet Immunol Immunopathol	1988	F
1646	PubMed	Characterization of intracellular cytokine profile of CD4(+) T cells in peripheral blood and tumor-draining lymph nodes of patients with gastrointestinal cancer	Nakayama H, Kitayama J, Muto T, Nagawa H.	Nakayama H	Jpn J Clin Oncol	2000	F
1647	PubMed	An integrative deep learning framework for classifying molecular subtypes of breast cancer	Mohaiminul Islam M, Huang S, Ajwad R, Chi C, Wang Y, Hu P.	Mohaiminul Islam M	Comput Struct Biotechnol J	2020	F
1648	PubMed	Fluorouracil induces apoptosis and surface molecule modulation of peripheral blood leukocytes	Kimhi O, Drucker L, Neumann A, Shapiro H, Shapira J, Yarkoni S, Lahav M, Radnay J, Lishner M.	Kimhi O	Clin Lab Haematol	2004	F
1649	PubMed	Machine learning prediction of oncology drug targets based on protein and network properties	Dezső Z, Ceccarelli M.	Dezső Z	BMC Bioinformatics	2020	F
1650	PubMed	p-Coumaric acid enhances long-term potentiation and recovers scopolamine-induced learning and memory impairments	Kim HB, Lee S, Hwang ES, Maeng S, Park JH.	Kim HB	Biochem Biophys Res Commun	2017	F
1651	PubMed	Association of decreased natural and antibody-dependent cellular cytotoxicity and production of natural killer cytotoxic factor and interferon in neonates	Nair MP, Schwartz SA, Menon M.	Nair MP	Cell Immunol	1985	F
1652	PubMed	The suppressive effect of a synthetic retroviral peptide on the human IFN gamma production is abrogated by the combined stimulation with IL-1 and IL-2	Ogasawara M, Cianciolo GJ, Mitani M, Kizaki T, Good RA, Day NK.	Ogasawara M	Cancer Detect Prev	1991	F
1653	PubMed	Latency sites and reactivation of duck enteritis virus	Shawky S, Schat KA.	Shawky S	Avian Dis	2002	F
1654	PubMed	Differential effects of beta- and gamma-interferons on natural killer cell-mediated lysis of lung carcinoma cells	Krishnamurti C, Ahrens P, Ankel H.	Krishnamurti C	Immunobiology	1987	F
1655	PubMed	Organ weights, T-cell proliferation, and graft vs host capabilities of hypothyroidic chickens	Scott T, Glick B.	Scott T	Gen Comp Endocrinol	1987	F
1656	PubMed	Suppression of DNA synthesis in normal, but not neoplastic, nuclei by cytoplasmic extracts from resting cells	Gutowski JK, Cohen S.	Gutowski JK	Cell Immunol	1987	F
1657	PubMed	Immunoglobulin A (IgA) polymerization sites in human immunocytes: immunoelectron microscopic study	Moro I, Iwase T, Komiyama K, Moldoveanu Z, Mestecky J.	Moro I	Cell Struct Funct	1990	F
1658	PubMed	Responses of immune and nonimmune adult rhesus macaques (Macaca mulatta) to adenovirus SV-20	Moe JB, Osburn BI, McDougald SL, Schwartz LW.	Moe JB	Am J Vet Res	1979	F
1659	PubMed	The 'un-shrunk' partial correlation in Gaussian graphical models	Bernal V, Bischoff R, Horvatovich P, Guryev V, Grzegorczyk M.	Bernal V	BMC Bioinformatics	2021	F
1660	PubMed	Effect of hypophysectomy and growth hormone on immune development in the domestic fowl	Johnson BE, Scanes CG, King DB, Marsh JA.	Johnson BE	Dev Comp Immunol	1993	F
1661	PubMed	Influence of prostaglandin E2 and indomethacin on interferon-gamma production by cultured peripheral blood leukocytes of multiple sclerosis patients and healthy donors	Vervliet G, Deckmyn H, Carton H, Billiau A.	Vervliet G	J Clin Immunol	1985	F
1662	PubMed	Immunomodulating efficacy of combined administration of galactoside-specific lectin standardized mistletoe extract and sodium selenite in BALB/c-mice	Stoffel B, Krämer K, Mayer H, Beuth J.	Stoffel B	Anticancer Res	1997	F
1663	PubMed	T cell responses to polypeptide fractions of Borrelia burgdorferi in patients with Lyme arthritis	Yoshinari NH, Reinhardt BN, Steere AC.	Yoshinari NH	Arthritis Rheum	1991	F
1664	PubMed	The tumor promoter teleocidin induces IL 2 receptor expression and IL 2-independent proliferation of human peripheral blood T cells	Isakov N, Bleackley RC, Shaw J, Altman A.	Isakov N	J Immunol	1985	F
1665	PubMed	Tumor necrosis factor and interferon production by peripheral blood leukocytes of patients with alcoholic cirrhosis	Daniluk J, Kandefer-Szerszen M, Borowska L.	Daniluk J	Arch Immunol Ther Exp (Warsz)	1996	F
1666	PubMed	Cloning and expression of a gamma-interferon-inducible gene in monocytes: a new member of a cytokine gene family	Chang HC, Hsu F, Freeman GJ, Griffin JD, Reinherz EL.	Chang HC	Int Immunol	1989	F
1667	PubMed	Selective deficiency in IL-2 production and refractoriness to extrinsic IL-2 in immunodeficiency with hyper-IgM	Ohno T, Fujii H, Kanoh T, Uchino H, Kuribayashi K, Masuda T, Watanabe Y.	Ohno T	Clin Immunol Immunopathol	1987	F
1668	PubMed	[Effects of trophoblastic beta 1-glycoprotein (TBG) on the functional activity of different cell lines]	Liakhov VV, Gudima SO, Terekhov OP, Sokolov AV, Vengerov IuIu, Sukhikh GT.	Liakhov VV	Biull Eksp Biol Med	1990	F
1669	PubMed	Problems in the search for cognition enhancers	Hollister LE.	Hollister LE	Pharmacopsychiatry	1990	F
1670	PubMed	Reduction of the genomic damage level in haemodialysis patients by folic acid and vitamin B12 supplementation	Stopper H, Treutlein AT, Bahner U, Schupp N, Schmid U, Brink A, Perna A, Heidland A.	Stopper H	Nephrol Dial Transplant	2008	F
1671	PubMed	Monocyte 5-HT1A receptors mediate pindobind suppression of natural killer cell activity: modulation by catalase	Frank MG, Johnson DR, Hendricks SE, Frank JL.	Frank MG	Int Immunopharmacol	2001	F
1672	PubMed	The therapeutic effect of OK-432-combined adoptive immunotherapy against liver metastases from gastric or colorectal cancers	Satoh K, Kan N, Okino T, Mise K, Yamasaki S, Harada T, Hori T, Ohgaki K, Tobe T.	Satoh K	Biotherapy	1993	F
1673	PubMed	Cellular metabolism of (-) enantiomeric 2'-deoxy-3'-thiacytidine	Cammack N, Rouse P, Marr CL, Reid PJ, Boehme RE, Coates JA, Penn CR, Cameron JM.	Cammack N	Biochem Pharmacol	1992	F
1674	PubMed	Deficient mitogen-induced virus plaque-forming cells in patients with localized cancer	Kadish AS, Bases RE, Feingold J, Spiro J, Ghossein NA, Bloom BR.	Kadish AS	J Natl Cancer Inst	1977	F
1675	PubMed	Modulation of cytokine production by a selenoorganic compound (AE-22) in hyperreactive or hyporeactive bronchoalveolar leukocytes of asthmatics or lung cancer patients	Cembrzyńska-Nowak M, Szklarz E, Inglot AD.	Cembrzyńska-Nowak M	J Interferon Cytokine Res	1997	F
1676	PubMed	In vitro plaque-forming cell responses induced by Streptococcus pneumoniae in humans	Beckmann E, Levitt D.	Beckmann E	Scand J Immunol	1984	F
1677	PubMed	Predicting sun protection measures against skin diseases using machine learning approaches	Sultana N.	Sultana N	J Cosmet Dermatol	2022	F
1678	PubMed	In Vitro-In Vivo Discordance with Humanized Piperacillin-Tazobactam Exposures against Piperacillin-Tazobactam-Resistant/Pan-β-Lactam-Susceptible Klebsiella pneumoniae Strains	Stainton SM, Monogue ML, Nicolau DP.	Stainton SM	Antimicrob Agents Chemother	2017	F
1679	PubMed	Alteration of immune function endpoints and differential expression of estrogen receptor isoforms in leukocytes from 17β-estradiol exposed rainbow trout (Oncorhynchus mykiss)	Shelley LK, Osachoff HL, van Aggelen GC, Ross PS, Kennedy CJ.	Shelley LK	Gen Comp Endocrinol	2013	F
1680	PubMed	The cannabinoid agonist WIN 55,212-2 reduces sensorimotor gating and recognition memory in rats	Schneider M, Koch M.	Schneider M	Behav Pharmacol	2002	F
1681	PubMed	Presence of in vivo-activated T-cells expressing HLA-DR molecules and IL-2 receptors in peripheral blood of patients with nasopharyngeal carcinoma	Lakhdar M, Ellouz R, Kammoun H, Ben H'Tira S, Khedhiri N, Kastally R, Fridman WH.	Lakhdar M	Int J Cancer	1987	F
1682	PubMed	Suppression of dengue virus replication in vitro by rimantadine hydrochloride	Koff WC, Elm JL Jr, Halstead SB.	Koff WC	Am J Trop Med Hyg	1981	F
1683	PubMed	Non-specific activation of CD8α-characterised γδ T cells in PBL cultures of different chicken lines	Polasky C, Weigend S, Schrader L, Berndt A.	Polasky C	Vet Immunol Immunopathol	2016	F
1684	PubMed	Human IgE antibody-forming cells. Radio-resistant and radio-sensitive subpopulations	Okudaira H, Ohta K, Ogita T, Miyamoto T.	Okudaira H	Int Arch Allergy Appl Immunol	1981	F
1685	PubMed	Human IgE production in hu-PBL-SCID mice injected with birch pollen and diesel exhaust particles	Steinsvik TE, Ormstad H, Gaarder PI, Aaberge IS, Bjønness U, Løvik M.	Steinsvik TE	Toxicology	1998	F
1686	PubMed	beta-Estradiol attenuates the anti-HIV-1 efficacy of Stavudine (D4T) in primary PBL	Zhang M, Huang Q, Huang Y, Wood O, Yuan W, Chancey C, Daniel S, Rios M, Hewlett I, Clouse KA, Dayton AI.	Zhang M	Retrovirology	2008	F
1687	PubMed	In vitro correction of the interleukin-2 and interferon-gamma defect in multiple sclerosis	Vervliet G, Schandené L.	Vervliet G	Clin Exp Immunol	1985	F
1688	PubMed	Nature of the suppressor cells mediating prolonged graft survival after administration of extracted histocompatibility antigen and cyclosporine	Yoshimura N, Kahan BD.	Yoshimura N	Transplantation	1985	F
1689	PubMed	Alloantigen presenting capacity of human decidual tissue	Dorman PJ, Searle RF.	Dorman PJ	J Reprod Immunol	1988	F
1690	PubMed	Effect of recombinant gamma interferon on natural killer cell activity in patients with gastric cancer	Kuwahara Y, Kusugami K, Morise K, Shimokata K.	Kuwahara Y	Gastroenterol Jpn	1987	F
1691	PubMed	Establishment of human minor histocompatibility antigen-specific cytotoxic T cell clones restricted by HLA-DR9	Nishimura M, Akaza T, Mitomi Y, Nieda M, Minami M, Juji T.	Nishimura M	Transplantation	1993	F
1692	PubMed	Sensitivity of ovarian tumor cells to effector cells generated by various biological response modifiers	Nio Y, Zighelboim J, Berek JS, Bonavida B.	Nio Y	Nat Immun Cell Growth Regul	1990	F
1693	PubMed	Association of decreased T-cell-mediated natural cytotoxicity and interferon production in Down's syndrome	Nair MP, Schwartz SA.	Nair MP	Clin Immunol Immunopathol	1984	F
1694	PubMed	Interferon and prostaglandins: effects on human natural and lectin-induced cytotoxicity	Lang NP, Ortaldo JR, Bonnard GD, Herberman RB.	Lang NP	J Natl Cancer Inst	1982	F
1695	PubMed	Biomarker discovery for arsenic exposure using functional data. Analysis and feature learning of mass spectrometry proteomic data	Harezlak J, Wu MC, Wang M, Schwartzman A, Christiani DC, Lin X.	Harezlak J	J Proteome Res	2008	F
1696	PubMed	Studies of the enhancement of natural cytotoxicity by the streptococcal immunopotentiator OK432	Christmas SE, Meager A, Moore M.	Christmas SE	Int J Immunopharmacol	1986	F
1697	PubMed	Activity of the (R)-enantiomers of 9-(2-phosphonylmethoxypropyl)-adenine and 9-(2-phosphonylmethoxypropyl)-2,6-diaminopurine against human immunodeficiency virus in different human cell systems	Balzarini J, Aquaro S, Perno CF, Witvrouw M, Holý A, De Clercq E.	Balzarini J	Biochem Biophys Res Commun	1996	F
1698	PubMed	Low-doses of sequential-kinetic-activated interferon-γ enhance the ex vivo cytotoxicity of peripheral blood natural killer cells from patients with early-stage colorectal cancer. A preliminary study	Radice E, Miranda V, Bellone G.	Radice E	Int Immunopharmacol	2014	F
1699	PubMed	Thymocyte proliferation and maturation in response to staphylococcal lipoteichoic acid	Ohshima Y, Ko HL, Beuth J, Burrichter H, Pulverer G.	Ohshima Y	Zentralbl Bakteriol	1992	F
1700	PubMed	Generation of reactive oxygen species during apoptosis induced by DNA-damaging agents and/or histone deacetylase inhibitors	Brodská B, Holoubek A.	Brodská B	Oxid Med Cell Longev	2011	F
1701	PubMed	Immunostimulating effects of the polyphenol-rich fraction of sugar cane (Saccharum officinarum L.) extract in chickens	Hikosaka K, El-Abasy M, Koyama Y, Motobu M, Koge K, Isobe T, Kang CB, Hayashidani H, Onodera T, Wang PC, Matsumura M, Hirota Y.	Hikosaka K	Phytother Res	2007	F
1702	PubMed	Integrating Interprofessional Education and Cultural Competency Training to Address Health Disparities	McElfish PA, Moore R, Buron B, Hudson J, Long CR, Purvis RS, Schulz TK, Rowland B, Warmack TS.	McElfish PA	Teach Learn Med	2018	F
1703	PubMed	A review on antimicrobial peptides databases and the computational tools	Ramazi S, Mohammadi N, Allahverdi A, Khalili E, Abdolmaleki P.	Ramazi S	Database (Oxford)	2022	F
1704	PubMed	Learning From Limited Data: Towards Best Practice Techniques for Antimicrobial Resistance Prediction From Whole Genome Sequencing Data	Lüftinger L, Májek P, Beisken S, Rattei T, Posch AE.	Lüftinger L	Front Cell Infect Microbiol	2021	F
1705	PubMed	Discodermolide--a new, marine-derived immunosuppressive compound. I. In vitro studies	Longley RE, Caddigan D, Harmody D, Gunasekera M, Gunasekera SP.	Longley RE	Transplantation	1991	F
1706	PubMed	Studies on the immunoregulation of thyroid autoantibody production in vitro	Benveniste P, Row VV, Volpé R.	Benveniste P	Clin Exp Immunol	1985	F
1707	PubMed	The asymmetric learning rates of murine exploratory behavior in sparse reward environments	Ohta H, Satori K, Takarada Y, Arake M, Ishizuka T, Morimoto Y, Takahashi T.	Ohta H	Neural Netw	2021	F
1708	PubMed	A monoclonal antibody inhibiting leucocyte adhesion blocks induction of IL-2 production but not IL-2 receptor expression	Lindqvist C, Patarroyo M, Beatty PG, Wigzell H.	Lindqvist C	Immunology	1987	F
1709	PubMed	A novel rose hip preparation with enhanced anti-inflammatory and chondroprotective effects	Schwager J, Richard N, Schoop R, Wolfram S.	Schwager J	Mediators Inflamm	2014	F
1710	PubMed	Direct observations of the kinetics of migrating T cells suggest active retention by endothelial cells with continual bidirectional migration	McGettrick HM, Hunter K, Moss PA, Buckley CD, Rainger GE, Nash GB.	McGettrick HM	J Leukoc Biol	2009	F
1711	PubMed	Natural human interferon-gamma derived from lipopolysaccharide-stimulated human myelomonocytic HBL-38 cells	Ando S, Ohta T, Tanimoto T, Sano O, Yamauchi H, Andoh O, Torigoe K, Kurimoto M.	Ando S	Jpn J Cancer Res	1988	F
1712	PubMed	The down-modulation of CD4 induced by the GM1 ganglioside is regulated by phosphatases and kinases: evidence from enzyme inhibitors and anti-CD45 antibodies	Krifuks O, Bergelson LD, Schlesinger M.	Krifuks O	Cell Immunol	1998	F
1713	PubMed	Prediction of novel mouse TLR9 agonists using a random forest approach	Khanna V, Li L, Fung J, Ranganathan S, Petrovsky N.	Khanna V	BMC Mol Cell Biol	2019	F
1714	PubMed	BASP-induced suppression of mitogenesis in chicken, rat and human PBL	Caldwell DJ, Caldwell DY, McElroy AP, Manning JG, Hargis BM.	Caldwell DJ	Dev Comp Immunol	1998	F
1715	PubMed	Hybrid liposome/metal-organic framework as a promising dual-responsive nanocarriers for anticancer drug delivery	Karami A, Ahmed A, Sabouni R, Husseini GA, Sharabati MA, AlSawaftah N, Paul V.	Karami A	Colloids Surf B Biointerfaces	2022	F
1716	PubMed	Effects of vitamin E and selenium on immune responses of peripheral blood, colostrum, and milk leukocytes of sows	Wuryastuti H, Stowe HD, Bull RW, Miller ER.	Wuryastuti H	J Anim Sci	1993	F
1717	PubMed	Inhibition of human immunodeficiency virus type 1 replication by human interferons alpha, beta and gamma	Yamamoto JK, Kruzel ML, Louie H, Georgiades JA.	Yamamoto JK	Arch Immunol Ther Exp (Warsz)	1993	F
1718	PubMed	Natural killer cytotoxic factor induction by K562 cells in patients with advanced cancer: correlation with production of interferon	Steinhauer EH, Doyle AT, Reed J, Kadish AS.	Steinhauer EH	J Natl Cancer Inst	1985	F
1719	PubMed	High cytokine serum levels in patients with autoimmune hemolytic anemia (AIHA)	Fagiolo E, Vigevani F, Pozzetto U.	Fagiolo E	Immunol Invest	1994	F
1720	PubMed	Serum amyloid A in carcinoma of the lung	Benson MD, Eyanson S, Fineberg NS.	Benson MD	Cancer	1986	F
1721	PubMed	The differential effects of polymorphonuclear leukocyte secretion on human natural killer cell activity	Lala A, Lindemann RA, Miyasaki KT.	Lala A	Oral Microbiol Immunol	1992	F
1722	PubMed	Activation of purified human thymus-derived (T) cells by mitogens. II. Monocyte- macrophage potentiation of mitogen-induced DNA synthesis	Schmidtke JR, Hatfield S.	Schmidtke JR	J Immunol	1976	F
1723	PubMed	A porcine intrauterine 4-mda component with transforming growth factor-beta activity suppresses natural killer cell responses	Segerson EC, Beetham PK.	Segerson EC	J Anim Sci	2000	F
1724	PubMed	DNA arrays to monitor gene expression in rat blood and uterus following 17beta-estradiol exposure: biomonitoring environmental effects using surrogate tissues	Rockett JC, Kavlock RJ, Lambright CR, Parks LG, Schmid JE, Wilson VS, Wood C, Dix DJ.	Rockett JC	Toxicol Sci	2002	F
1725	PubMed	[Effects of cimetidine and PSK on interleukin-2 production by PBL in patients with advanced ovarian carcinoma during the course of chemotherapy]	Kikuchi Y, Kizawa I, Oomori K, Iwano I, Kita T, Miyauchi M, Kato K.	Kikuchi Y	Nihon Sanka Fujinka Gakkai Zasshi	1987	F
1726	PubMed	Induction of human IgE synthesis by a factor derived from T cells of patients with hyper-IgE states	Saryan JA, Leung DY, Geha RS.	Saryan JA	J Immunol	1983	F
1727	PubMed	Human T-cell growth factor: parameters for production	Ruscetti FW, Mier JW, Gallo RC.	Ruscetti FW	J Supramol Struct	1980	F
1728	PubMed	The immunomodulatory action of frentizole, a novel immunosuppressive agent	Hatfield SM, Hartley LW, Schmidtke JR.	Hatfield SM	Immunopharmacology	1982	F
1729	PubMed	Use of the human cytomegalovirus (HCMV) antigenemia assay for diagnosis and monitoring of HCMV infections and detection of antiviral drug resistance in the immunocompromised	Baldanti F, Revello MG, Percivalle E, Gerna G.	Baldanti F	J Clin Virol	1998	F
1730	PubMed	Neural basis of opioid-induced respiratory depression and its rescue	Liu S, Kim DI, Oh TG, Pao GM, Kim JH, Palmiter RD, Banghart MR, Lee KF, Evans RM, Han S.	Liu S	Proc Natl Acad Sci U S A	2021	F
1731	PubMed	Comprehensive genomic analysis of Bacillus subtilis and Bacillus paralicheniformis associated with the pearl millet panicle reveals their antimicrobial potential against important plant pathogens	Ashajyothi M, Mahadevakumar S, Venkatesh YN, Sarma PVSRN, Danteswari C, Balamurugan A, Prakash G, Khandelwal V, Tarasatyavathi C, Podile AR, Mysore KS, Chandranayaka S.	Ashajyothi M	BMC Plant Biol	2024	F
1732	PubMed	[Immunopharmacological actions of 6-amidino-2-naphthyl-4-guanidinobenzoate (FUT-175). 2. Effect of FUT-175 on immunological reactions in man]	Yanagihara Y, Tonami Y, Soma Y, Ishizaki M, Miyamoto Y, Yui Y, Shida T.	Yanagihara Y	Nihon Yakurigaku Zasshi	1983	F
1733	PubMed	Regulation of human IgE response in hu-PBL-SCID mice	Kilchherr E, Mandak V, Wagner K, Heusser CH.	Kilchherr E	Cell Immunol	1993	F
1734	PubMed	In vitro augmentation of macrophage-activating-factor release from peripheral blood cells of cancer patients by a DNA fraction from Mycobacterium bovis BCG	Mashiba H, Matsunaga K, Tomoda H, Furusawa M.	Mashiba H	Jpn J Med Sci Biol	1990	F
1735	PubMed	Augmentation of T-cell apoptosis by immunosuppressive agents	Takahashi K, Reynolds M, Ogawa N, Longo DL, Burdick J.	Takahashi K	Clin Transplant	2004	F
1736	PubMed	HLA class II restriction repertoire of antigen-specific T cells. I. The main restriction determinants for antigen presentation are associated with HLA-D/DR and not with DP and DQ	Ottenhoff TH, Elferink DG, Hermans J, de Vries RR.	Ottenhoff TH	Hum Immunol	1985	F
1737	PubMed	Induction of suppressor activity on B-cell differentiation in human T-cell subset without fc(IgG) receptors by levamisole administration	Moriya N, Miyawaki T, Seki H, Kubo M, Nagaoki T, Okuda N, Taniguchi N.	Moriya N	Scand J Immunol	1979	F
1738	PubMed	The combined use of enamel matrix proteins and a tetracycline-coated expanded polytetrafluoroethylene barrier membrane in the treatment of intra-osseous defects	Sipos PM, Loos BG, Abbas F, Timmerman MF, van der Velden U.	Sipos PM	J Clin Periodontol	2005	F
1739	PubMed	Proliferative responses of peripheral blood leucocytes of sheep infected with Trypanosoma evansi	Onah DN, Hopkins J, Luckins AG.	Onah DN	Scand J Immunol	1998	F
1740	PubMed	Inverted V delta 1/V delta 2 ratio within the T cell receptor (TCR)-gamma delta T cell population in peripheral blood of heart transplant recipients	Vaessen LM, Schipper F, Knoop C, Claas FH, Weimar W.	Vaessen LM	Clin Exp Immunol	1996	F
1741	PubMed	Rapid synthesis of IFN-gamma by T cells in skin may play a pivotal role in the human skin immune system	Hassan-Zahraee M, Wu J, Gordon J.	Hassan-Zahraee M	Int Immunol	1998	F
1742	PubMed	Differential expression of intracellular and extracellular CB(2) cannabinoid receptor protein by human peripheral blood leukocytes	Castaneda JT, Harui A, Kiertscher SM, Roth JD, Roth MD.	Castaneda JT	J Neuroimmune Pharmacol	2013	F
1743	PubMed	Regulation of IgE and IgG4 synthesis in patients with hyper IgE syndrome	Ishizaka A, Joh K, Shibata R, Wagatsuma Y, Nakanishi M, Tomizawa K, Kojima K, Kandil E, Sakiyama Y, Matsumoto S.	Ishizaka A	Immunology	1990	F
1744	PubMed	Ligand-Based Compound Activity Prediction via Few-Shot Learning	Eckmann P, Anderson J, Yu R, Gilson MK.	Eckmann P	J Chem Inf Model	2024	F
1745	PubMed	The effect of auditory distractors on song discrimination in male canaries (Serinus canaria)	Appeltants D, Gentner TQ, Hulse SH, Balthazart J, Ball GF.	Appeltants D	Behav Processes	2005	F
1746	PubMed	Combination of delta9-tetrahydrocannabinol with oxymorphone or pentobarbital: Effects on ventilatory control and cardiovascular dynamics	Johnstone RE, Lief PL, Kulp RA, Smith TC.	Johnstone RE	Anesthesiology	1975	F
1747	PubMed	Experimental studies on bacterial product CANTASTIM derived from Pseudomonas aeruginosa with immunomodulatory properties. IV. Tyrosine phosphorylation as an effect of stimulation on different cell populations	Onu A, Stefanescu M, Matache C, Salageanu A, Istrate N, Szegli G.	Onu A	Roum Arch Microbiol Immunol	1997	F
1748	PubMed	MantaID: a machine learning-based tool to automate the identification of biological database IDs	Zeng Z, Hu J, Cao M, Li B, Wang X, Yu F, Mao L.	Zeng Z	Database (Oxford)	2023	F
1749	PubMed	E-CLEAP: An ensemble learning model for efficient and accurate identification of antimicrobial peptides	Wang SC.	Wang SC	PLoS One	2024	F
1750	PubMed	Comparison of monocyte-dependent T cell inhibitory activity in GM-CSF vs G-CSF mobilized PSC products	Ageitos AG, Varney ML, Bierman PJ, Vose JM, Warkentin PI, Talmadge JE.	Ageitos AG	Bone Marrow Transplant	1999	F
1751	PubMed	A longitudinal quality improvement program to optimize experiential education's ability to develop trusted independent pharmacist practitioners	Nuffer W, Bolan J, Borgelt LM, Franson KL, Gilliam EH, Nuffer M, Thompson ME.	Nuffer W	Curr Pharm Teach Learn	2021	F
1752	PubMed	Drug Target Prediction by Multi-View Low Rank Embedding	Li L, Cai M.	Li L	IEEE/ACM Trans Comput Biol Bioinform	2019	F
1753	PubMed	Neural-ODE for pharmacokinetics modeling and its advantage to alternative machine learning models in predicting new dosing regimens	Lu J, Deng K, Zhang X, Liu G, Guan Y.	Lu J	iScience	2021	F
1754	PubMed	Inhibition of human immunodeficiency virus type 1 replication in human mononuclear blood cells by the iron chelators deferoxamine, deferiprone, and bleomycin	Georgiou NA, van der Bruggen T, Oudshoorn M, Nottet HS, Marx JJ, van Asbeck BS.	Georgiou NA	J Infect Dis	2000	F
1755	PubMed	Carica papaya induces in vitro thrombopoietic cytokines secretion by mesenchymal stem cells and haematopoietic cells	Aziz J, Abu Kassim NL, Abu Kasim NH, Haque N, Rahman MT.	Aziz J	BMC Complement Altern Med	2015	F
1756	PubMed	IFN-alpha acts on T-cell receptor-triggered human peripheral leukocytes to up-regulate CCR5 expression on CD4+ and CD8+ T cells	Yang YF, Tomura M, Iwasaki M, Ono S, Zou JP, Uno K, Shearer GM, Fujiwara H, Hamaoka T.	Yang YF	J Clin Immunol	2001	F
1757	PubMed	Depressed T suppressor cell function in PBL of transplanted patients under azathioprine and corticosteroids	Duclos H, Maillot MC, Kreis H, Fries D, Galanaud P.	Duclos H	Transplant Proc	1979	F
1758	PubMed	Cell cycle progression is associated with distinct patterns of phosphorylation of Op18	Strahler JR, Lamb BJ, Ungar DR, Fox DA, Hanash SM.	Strahler JR	Biochem Biophys Res Commun	1992	F
1759	PubMed	Expression characteristics of the human CD97 antigen	Eichler W, Hamann J, Aust G.	Eichler W	Tissue Antigens	1997	F
1760	PubMed	The use of differential staining of sister chromatid to estimate the in vitro effect of human alpha interferon on cell division in normal and tumour cells	Georgian L, Moraru I, Ghyka G, Savi I, Călugăru A.	Georgian L	Virologie	1986	F
1761	PubMed	Effect of a synthetic thymic factor (facteur thymique serique) on natural killer cell activity in humans	Dokhelar MC, Tursz T, Dardenne M, Bach JF.	Dokhelar MC	Int J Immunopharmacol	1983	F
1762	PubMed	Preclinical studies for adoptive immunotherapy in bone marrow transplantation. Generation of anti-CD3 activated cytotoxic T cells from normal donors and autologous bone marrow transplant candidates	Ueda M, Joshi ID, Dan M, Uberti JP, Chou TH, Sensenbrenner LL, Lum LG.	Ueda M	Transplantation	1993	F
1763	PubMed	Docosahexaenoic and eicosapentaenoic acids inhibit in vitro human endothelial cell production of interleukin-6	Khalfoun B, Thibault F, Watier H, Bardos P, Lebranchu Y.	Khalfoun B	Adv Exp Med Biol	1997	F
1764	PubMed	Induction of autoantibody-producing cells after the coculture of haptenated and normal human mononuclear leukocytes	Pisko EJ, Foster SL, Turner RA.	Pisko EJ	Proc Soc Exp Biol Med	1981	F
1765	PubMed	Interleukin-1 regulates the proliferation of leukocytes in human corneal cell-peripheral blood leukocyte cocultures	Shams NB, Huggins EM Jr, Sigel MM.	Shams NB	Cornea	1994	F
1766	PubMed	Retinoic acid upregulates interleukin-2 receptors on activated human thymocytes	Sidell N, Ramsdell F.	Sidell N	Cell Immunol	1988	F
1767	PubMed	Comparative Analysis of Machine Learning Algorithms on Surface Enhanced Raman Spectra of Clinical Staphylococcus Species	Tang JW, Liu QH, Yin XC, Pan YC, Wen PB, Liu X, Kang XX, Gu B, Zhu ZB, Wang L.	Tang JW	Front Microbiol	2021	F
1768	PubMed	Phytotherapy using blueberry leaf polyphenols to alleviate non-alcoholic fatty liver disease through improving mitochondrial function and oxidative defense	Li Z, Zhang H, Li Y, Chen H, Wang C, Wong VKW, Jiang Z, Zhang W.	Li Z	Phytomedicine	2020	F
1769	PubMed	Determining the prevalence and risk factors for prescription drug unaffordability	Donnenberg NS, Hernandez I, Normolle DP.	Donnenberg NS	Res Social Adm Pharm	2022	F
1770	PubMed	The role of the regional lymph node in breast cancer: a comparison between nodal and systemic reactivity	Reiss CK, Volenec FJ, Humphrey M, Singla O, Humphrey LJ.	Reiss CK	J Surg Oncol	1983	F
1771	PubMed	Mechanism of NK activation by OK-432 (Streptococcus pyogenes). I. Spontaneous release of NKCF and augmentation of NKCF production following stimulation with NK target cells	Bonavida B, Katz J, Hoshino T.	Bonavida B	Cell Immunol	1986	F
1772	PubMed	Levodopa therapy reduces DNA damage in peripheral blood cells of patients with Parkinson's disease	Cornetta T, Palma S, Aprile I, Padua L, Tonali P, Testa A, Cozzi R.	Cornetta T	Cell Biol Toxicol	2009	F
1773	PubMed	T cell hyperproliferation in autoimmunity prone obese strain (OS) chickens is independent of abnormal mitogen binding in vitro and can be demonstrated in vivo	Kroemer G, Boeck G, Schauenstein K, Hilchenbach M, Faessler R, Wick G.	Kroemer G	Dev Comp Immunol	1988	F
1774	PubMed	Polyphenols in chocolate, which have antioxidant activity, modulate immune functions in humans in vitro	Sanbongi C, Suzuki N, Sakane T.	Sanbongi C	Cell Immunol	1997	F
1775	PubMed	Does estrogen contribute to the hepatic regeneration following portal branch ligation in rats?	Kawai T, Yokoyama Y, Kawai S, Yokoyama S, Oda K, Nagasaka T, Nagino M, Chaudry IH, Nimura Y.	Kawai T	Am J Physiol Gastrointest Liver Physiol	2007	F
1776	PubMed	Alterations in host responsiveness in patients with prostatic cancer following cryosurgery or transurethral resection	Ablin RJ, Bruns GR, Guinan PD, Sadoughi N, Sheik HA, Bush IM.	Ablin RJ	Am Surg	1977	F
1777	PubMed	Simultaneous induction of interferon gamma and tumor necrosis factor alpha by different seleno-organic compounds in human peripheral blood leukocytes	Piasecki E, Inglot AD, Zielińska-Jenczylik J, Młochowski J, Syper L.	Piasecki E	Arch Immunol Ther Exp (Warsz)	1992	F
1778	PubMed	Sulfated pentagalloyl glucose (Y-ART-3) inhibits HIV replication and cytopathic effects in vitro, and reduces HIV infection in hu-PBL-SCID mice	Nakashima H, Ichiyama K, Hirayama F, Uchino K, Ito M, Saitoh T, Ueki M, Yamamoto N, Ogawara H.	Nakashima H	Antiviral Res	1996	F
1779	PubMed	Analysis of suppressor activity in experimental allergic encephalomyelitis inhibited by graft-versus-host reaction	Staykova M, Kozovska M, Nikolova E, Goranov I.	Staykova M	Acta Neurol Scand	1991	F
1780	PubMed	In vitro inhibition of proliferation of HL-60 cells by tetrandrine and coriolus versicolor peptide derived from Chinese medicinal herbs	Dong Y, Yang MM, Kwan CY.	Dong Y	Life Sci	1997	F
1781	PubMed	Stage dependence of NK cell activity and its modulation by interleukin 2 in patients with breast cancer	Konjević G, Spuzić I.	Konjević G	Neoplasma	1993	F
1782	PubMed	Initial identification and characterization of sigma receptors on human peripheral blood leukocytes	Wolfe SA Jr, Kulsakdinun C, Battaglia G, Jaffe JH, De Souza EB.	Wolfe SA Jr	J Pharmacol Exp Ther	1988	F
1783	PubMed	Emergence of non-major-histocompatibility-complex-restricted lytic CD8+ cells in the blood of nasopharyngeal carcinoma patients	Lakhdar M, Thameur H, Maalej M, Ben Ayed F, Ladgham A.	Lakhdar M	Cancer Immunol Immunother	1993	F
1784	PubMed	Higher levels of Zidovudine resistant HIV in the colon compared to blood and other gastrointestinal compartments in HIV infection	van Marle G, Church DL, Nunweiler KD, Cannon K, Wainberg MA, Gill MJ.	van Marle G	Retrovirology	2010	F
1785	PubMed	Induction of human immunoglobulin synthesis (IgG, IgA) by the novel, T cell independent mitogen Cytophaga allerginae endotoxin	Alevy YG, Compas MB.	Alevy YG	Int Arch Allergy Appl Immunol	1987	F
1786	PubMed	Transforming medical education to strengthen the health professional training in Viet Nam: A case study	Tran TD, Vu PM, Pham HTM, Au LN, Do HP, Doan HTT, Huynh N, Huynh QTV, Le BK, Ngo DQ, Nguyen HTM, Nguyen KD, Nguyen NA, Nguyen PH, Nguyen TA, Tran TC, Chau HN, Vuong LN, Vu NV.	Tran TD	Lancet Reg Health West Pac	2022	F
1787	PubMed	Surface markers and cytotoxic activity of blood natural killer cells studied at the single cell level in Hodgkin's disease	Jezewska E, Björkholm M, Giscombe R, Holm G, Tullgren O.	Jezewska E	Clin Exp Immunol	1985	F
1788	PubMed	Immunopharmacological actions of the new antiallergic drug 11-oxo-11H-pyrido[2,1-b]quinazoline-2-carboxylic acid. Effects on immunological reactions in mice and in humans	Yanagihara Y, Shida T.	Yanagihara Y	Arzneimittelforschung	1986	F
1789	PubMed	Antibody-dependent cell-mediated cytotoxicity: heterogeneity of effector cells in human peripheral blood	MacDonald HR, Bonnard GD, Sordat B, Zawodnik SA.	MacDonald HR	Scand J Immunol	1975	F
1790	PubMed	Generation of mouse cytolytic T cells against human concanavalin A blasts. Involvement of non-MHC determinants in the antihuman response	Guillou PJ, Kaplan C, Errasti P, Muller JY, Carnaud C.	Guillou PJ	Transplantation	1985	F
1791	PubMed	Production of porcine interleukin-2 and its biological and antigenic relationships with human interleukin-2	Charley B, Petit E, Leclerc C, Stefanos S.	Charley B	Immunol Lett	1985	F
1792	PubMed	Curriculum Transformation: From Didactic to Competency-Based Programs in Pharmaceutical Medicine	Chisholm O.	Chisholm O	Front Pharmacol	2019	F
1793	PubMed	Generation of Epstein-Barr virus antigen-specific suppressor T cells in vitro	Sundar SK, Menezes J.	Sundar SK	Int J Cancer	1985	F
1794	PubMed	Effect of dietary chronic cadmium exposure on cell-mediated immune response in rhesus monkey (Macaca mulatta)	Chopra RK, Kohli KK, Nath R.	Chopra RK	Toxicol Lett	1984	F
1795	PubMed	Severe head injury: effect upon cellular immune function	Quattrocchi KB, Frank EH, Miller CH, Dull ST, Howard RR, Wagner FC Jr.	Quattrocchi KB	Neurol Res	1991	F
1796	PubMed	Regulation of immunoglobulin production in human peripheral bood leukocytes: cellular interactions	Saxon A, Stevens RH, Ashman RF.	Saxon A	J Immunol	1977	F
1797	PubMed	Research as care: practice-based knowledge translation as transformative learning through video-reflexive ethnography	Hor SY, Dadich A, Gionfriddo MR, Noble C, Wyer M, Mesman J.	Hor SY	Health Sociol Rev	2023	F
1798	PubMed	Suppression by azelastine hydrochloride of NF-kappa B activation involved in generation of cytokines and nitric oxide	Yoneda K, Yamamoto T, Ueta E, Osaki T.	Yoneda K	Jpn J Pharmacol	1997	F
1799	PubMed	A novel fast solving method for targeted drug-delivery capsules in the gastrointestinal tract	Guo X, Zhang N, Cui H, Wang J, Jiang Q.	Guo X	Technol Health Care	2019	F
1800	PubMed	An interpretable machine learning approach to identify mechanism of action of antibiotics	Mongia M, Guler M, Mohimani H.	Mongia M	Sci Rep	2022	F
1801	PubMed	The effect of salinomycin on the immune response of chicks	Shalaby MA, el-Sanousi AA, Yehia MM, Naser A, Reda IM.	Shalaby MA	Dtsch Tierarztl Wochenschr	1993	F
1802	PubMed	Biliary excretion of lead in rats drinking lead-containing water	Cikrt M, Lepsí P, Tichý M.	Cikrt M	Toxicol Lett	1983	F
1803	PubMed	A similarity-based method for prediction of drug side effects with heterogeneous information	Zhao X, Chen L, Lu J.	Zhao X	Math Biosci	2018	F
1804	PubMed	Recombinant granulocyte-macrophage colony-stimulating factor modulates in vitro function of the peripheral blood mononuclear cells in lipoid nephrosis	Matsumoto K, Yasugi T.	Matsumoto K	Am J Nephrol	1993	F
1805	PubMed	Tumour necrosis factor-alpha enhances the cytolytic and cytostatic capacity of interleukin-2 activated killer cells	Matossian-Rogers A, Browne C, Turkish M, O'Byrne P, Festenstein H.	Matossian-Rogers A	Br J Cancer	1989	F
1806	PubMed	An overview of evidence for a causal relationship between dietary availability of choline during development and cognitive function in offspring	McCann JC, Hudes M, Ames BN.	McCann JC	Neurosci Biobehav Rev	2006	F
1807	PubMed	Thymocyte proliferation and maturation in response to galactoside-specific mistletoe lectin-1	Beuth J, Ko HL, Tunggal L, Steuer MK, Geisel J, Jeljaszewicz J, Pulverer G.	Beuth J	In Vivo	1993	F
1808	PubMed	Decreased binding of HIV-1 and vasoactive intestinal peptide following plasma membrane fluidization of CD4+ cells by phenytoin	Lehr HA, Zimmer JP, Hübner C, Ballmann M, Hachmann W, Vogel W, Baisch H, Hartter P, Albani M, Kohlschütter A, et al.	Lehr HA	Virology	1990	F
1809	PubMed	Depletion of NK cells with the lysosomotropic agent L-leucine methyl ester and the in vitro generation of NK activity from NK precursor cells	Shau H, Golub SH.	Shau H	J Immunol	1985	F
1810	PubMed	PHA-induced LRP enhancement of normal PBL by Rollin	Pérez-Cuadrado S, Llorente-Pérez L, Bellido-Casado V.	Pérez-Cuadrado S	Rev Esp Oncol	1984	F
1811	PubMed	2',5'-Oligoadenylate trimer core and the cordycepin analog augment the tumoricidal activity of human natural killer cells	Black PL, Henderson EE, Pfleiderer W, Charubala R, Suhadolnik RJ.	Black PL	J Immunol	1984	F
1812	PubMed	Bovine interleukin 2: biochemical and biological characterization	Arunachalam B, Subba Rao MV, Ram GC.	Arunachalam B	Vet Immunol Immunopathol	1989	F
1813	PubMed	Rapid induction of primary human CD4+ and CD8+ T cell responses against cancer-associated MUC1 peptide epitopes	Agrawal B, Krantz MJ, Reddish MA, Longenecker BM.	Agrawal B	Int Immunol	1998	F
1814	PubMed	Increased production of interleukin-10 and interleukin-1 receptor antagonist after extracorporeal photochemotherapy in chronic graft-versus-host disease	Craciun LI, Stordeur P, Schandené L, Duvillier H, Bron D, Lambermont M, Goldman M, Dupont E.	Craciun LI	Transplantation	2002	F
1815	PubMed	Upregulation of carp GDNF mRNA by the immunomodulator AS101	Okun E, Saida H, Albeck M, Sredni B, Avtalion RR.	Okun E	Dev Comp Immunol	2006	F
1816	PubMed	Murine thymocyte proliferation, maturation and emigration in response to selenium	Stoffel B, Krämer K, Beuth J.	Stoffel B	Arzneimittelforschung	1996	F
1817	PubMed	Regulation of ongoing IgE synthesis by human T-cell supernatants derived from atopic and nonatopic donors	Kanowith-Klein S, Saxon A.	Kanowith-Klein S	Int Arch Allergy Appl Immunol	1986	F
1818	PubMed	Anti-Biofilm: Machine Learning Assisted Prediction of IC(50) Activity of Chemicals Against Biofilms of Microbes Causing Antimicrobial Resistance and Implications in Drug Repurposing	Rajput A, Bhamare KT, Thakur A, Kumar M.	Rajput A	J Mol Biol	2023	F
1819	PubMed	Triiodothyronine affects mitogen responsiveness in sex-linked dwarf and Cornell K strain chickens	Erf GF, Marsh JA.	Erf GF	Dev Comp Immunol	1987	F
1820	PubMed	Immunostimulation effect of jellyfish collagen	Sugahara T, Ueno M, Goto Y, Shiraishi R, Doi M, Akiyama K, Yamauchi S.	Sugahara T	Biosci Biotechnol Biochem	2006	F
1821	PubMed	Retrorsine: a kinetic study of its influence on rat liver regeneration in the portal branch ligation model	Picard C, Lambotte L, Starkel P, Sempoux C, Saliez A, Van Den Berge V, de Saeger C, Horsmans Y.	Picard C	J Hepatol	2003	F
1822	PubMed	Interleukins 4 and 13 upregulate expression of cd44 in human colonic epithelial cell lines	Trejdosiewicz LK, Morton R, Yang Y, Banks RE, Selby PJ, Southgate J.	Trejdosiewicz LK	Cytokine	1998	F
1823	PubMed	Synthetic Model Combination: A new machine-learning method for pharmacometric model ensembling	Chan A, Peck R, Gibbs M, van der Schaar M.	Chan A	CPT Pharmacometrics Syst Pharmacol	2023	F
1824	PubMed	Interleukin-4-transgenic hu-PBL-SCID mice: a model for the screening of antiviral drugs and immunotherapeutic agents against X4 HIV-1 viruses	Okuma K, Tanaka R, Ogura T, Ito M, Kumakura S, Yanaka M, Nishizawa M, Sugiura W, Yamamoto N, Tanaka Y.	Okuma K	J Infect Dis	2008	F
1825	PubMed	Reduction by OK-432 of the monolayer contact-mediated inhibition of human natural killer cell activity	Yagita M, Saksela E.	Yagita M	Immunol Lett	1990	F
1826	PubMed	Autoreactive T cells in rheumatic disease (1). Analysis of growth frequencies and autoreactivity of T cells in patients with rheumatoid arthritis and Lyme disease	Schlesier M, Haas G, Wolff-Vorbeck G, Melchers I, Peter HH.	Schlesier M	J Autoimmun	1989	F
1827	PubMed	Idiotype-related cellular events during the anamnestic immune response to Salmonella typhi in rabbits	Seto A.	Seto A	Ann Immunol (Paris)	1979	F
1828	PubMed	[Mechanisms of the effect of interferon (IFN) therapy in patients with type B and C chronic hepatitis]	Karino Y.	Karino Y	Hokkaido Igaku Zasshi	1993	F
1829	PubMed	Immunologic and clinical outcomes of vaccination with a multiepitope melanoma peptide vaccine plus low-dose interleukin-2 administered either concurrently or on a delayed schedule	Slingluff CL Jr, Petroni GR, Yamshchikov GV, Hibbitts S, Grosh WW, Chianese-Bullock KA, Bissonette EA, Barnd DL, Deacon DH, Patterson JW, Parekh J, Neese PY, Woodson EM, Wiernasz CJ, Merrill P.	Slingluff CL Jr	J Clin Oncol	2004	F
1830	PubMed	Normal T cell regulation of IgG synthesis in systemic lupus erythematosus	Nies KM, Stevens RH, Louie JS.	Nies KM	J Clin Lab Immunol	1980	F
1831	PubMed	Bio-inspired deep learning-personalized ensemble Alzheimer's diagnosis model for mental well-being	Kiran A, Alsaadi M, Dutta AK, Raparthi M, Soni M, Alsubai S, Byeon H, Kulkarni MH, Asenso E.	Kiran A	SLAS Technol	2024	F
1832	PubMed	Artificial neural networks in the modeling of drugs release profiles from hydrodynamically balanced systems	Mendyk A, Jachowicz R, Dorozyński P.	Mendyk A	Acta Pol Pharm	2006	F
1833	PubMed	Elaboration of granulocyte-macrophage colony-stimulating factor by human tumor cell lines and normal urothelium	Zinzar SN, Svet-Moldavsky GJ, Fogh J, Mann PE, Arlin Z, Iliescu K, Holland JF.	Zinzar SN	Exp Hematol	1985	F
1834	PubMed	Activity assessment of small drug molecules in estrogen receptor using multilevel prediction model	Gupta VK, Rana PS.	Gupta VK	IET Syst Biol	2019	F
1835	PubMed	In vitro synthesis of IgE by human peripheral blood leucocytes: V. Functional heterogeneity within the IgE-B-cell pool	Turner KJ, Holt PG, Holt BJ, Cameron KJ, Hobday JD, Thompson P, Phillips M.	Turner KJ	Clin Exp Immunol	1987	F
1836	PubMed	Effects of transforming growth factor beta on the functions of natural killer cells: depressed cytolytic activity and blunting of interferon responsiveness	Rook AH, Kehrl JH, Wakefield LM, Roberts AB, Sporn MB, Burlington DB, Lane HC, Fauci AS.	Rook AH	J Immunol	1986	F
1837	PubMed	Ling Zhi-8: a novel T cell mitogen induces cytokine production and upregulation of ICAM-1 expression	Haak-Frendscho M, Kino K, Sone T, Jardieu P.	Haak-Frendscho M	Cell Immunol	1993	F
1838	PubMed	A new immunomodulator, LF 1695--II. Effects on allogenic and antigenic responses	Othman O, Touraine JL, Sanhadji K, Pascal M.	Othman O	Int J Immunopharmacol	1991	F
1839	PubMed	LPS augments human B-cell differentiation by direct stimulation of PWM-responsive B cells	Anderson SJ, Lawton AR.	Anderson SJ	Clin Immunol Immunopathol	1987	F
1840	PubMed	[The possibilities of modulation of NK cell activity]	Konjević G, Spuzić I.	Konjević G	Glas Srp Akad Nauka Med	2002	F
1841	PubMed	Cyclosporine inhibition of calcineurin activity in human leukocytes in vivo is rapidly reversible	Batiuk TD, Pazderka F, Enns J, DeCastro L, Halloran PF.	Batiuk TD	J Clin Invest	1995	F
1842	PubMed	An efficient data preprocessing approach for large scale medical data mining	Hu YH, Lin WC, Tsai CF, Ke SW, Chen CW.	Hu YH	Technol Health Care	2015	F
1843	PubMed	Immunoregulatory properties of vasoactive intestinal peptide in human T cell subsets: implications for rheumatoid arthritis	Gutiérrez-Cañas I, Juarranz Y, Santiago B, Martínez C, Gomariz RP, Pablos JL, Leceta J.	Gutiérrez-Cañas I	Brain Behav Immun	2008	F
1844	PubMed	Mouse strain and conditioning regimen determine survival and function of human leucocytes in immunodeficient mice	Tournoy KG, Depraetere S, Pauwels RA, Leroux-Roels GG.	Tournoy KG	Clin Exp Immunol	2000	F
1845	PubMed	A Teleost Bactericidal Permeability-Increasing Protein Kills Gram-Negative Bacteria, Modulates Innate Immune Response, and Enhances Resistance against Bacterial and Viral Infection	Sun YY, Sun L.	Sun YY	PLoS One	2016	F
1846	PubMed	Inhibition of colony formation of drug-resistant human tumor cell lines by combinations of interleukin-2-activated killer cells and antitumor drugs	Ohtsu A, Sasaki Y, Tamura T, Fujiwara Y, Ohe Y, Minato K, Nakagawa K, Bungo M, Saijo N.	Ohtsu A	Jpn J Cancer Res	1989	F
1847	PubMed	[Immune response in Pneumocystis carinii pneumonia in rats]	Liu B, He LX, Qu JM, Hu BJ, Wang BQ, Li XY.	Liu B	Zhongguo Ji Sheng Chong Xue Yu Ji Sheng Chong Bing Za Zhi	2000	F
1848	PubMed	AnnoPRO: a strategy for protein function annotation based on multi-scale protein representation and a hybrid deep learning of dual-path encoding	Zheng L, Shi S, Lu M, Fang P, Pan Z, Zhang H, Zhou Z, Zhang H, Mou M, Huang S, Tao L, Xia W, Li H, Zeng Z, Zhang S, Chen Y, Li Z, Zhu F.	Zheng L	Genome Biol	2024	F
1849	PubMed	Mucin gene (MUC1) transfer into human dendritic cells by cationic liposomes and recombinant adenovirus	Pecher G, Spahn G, Schirrmann T, Kulbe H, Ziegner M, Schenk JA, Sandig V.	Pecher G	Anticancer Res	2001	F
1850	PubMed	Machine learning assisted design of highly active peptides for drug discovery	Giguère S, Laviolette F, Marchand M, Tremblay D, Moineau S, Liang X, Biron É, Corbeil J.	Giguère S	PLoS Comput Biol	2015	F
1851	PubMed	Facial Mask Detection Using Depthwise Separable Convolutional Neural Network Model During COVID-19 Pandemic	Asghar MZ, Albogamy FR, Al-Rakhami MS, Asghar J, Rahmat MK, Alam MM, Lajis A, Nasir HM.	Asghar MZ	Front Public Health	2022	F
1852	PubMed	[Experimental studies on the treatment of recurrent gliomas]	Yamada M, Shimizu K, Okamoto Y, Miyao Y, Matsui Y, Tsuda N, Mogami H.	Yamada M	Gan To Kagaku Ryoho	1987	F
1853	PubMed	Inheritance of cambendazole resistance in Haemonchus contortus	Herlich H, Rew RS, Colglazier ML.	Herlich H	Am J Vet Res	1981	F
1854	PubMed	Contrasting patterns of streptococcal superantigen-induced T-cell proliferation in guttate vs. chronic plaque psoriasis	Davison SC, Allen MH, Mallon E, Barker JN.	Davison SC	Br J Dermatol	2001	F
1855	PubMed	Multitask CapsNet: An Imbalanced Data Deep Learning Method for Predicting Toxicants	Wang Y, Wang B, Jiang J, Guo J, Lai J, Lian XY, Wu J.	Wang Y	ACS Omega	2021	F
1856	PubMed	Role of interleukin-12 in the development of acute graft-versus-host disease in bone marrow transplant patients	Yabe M, Yabe H, Hattori K, Shimizu T, Matsumoto M, Morimoto T, Yasuda Y, Inoue H, Kato S, Nishimura T.	Yabe M	Bone Marrow Transplant	1999	F
1857	PubMed	Suppression of in vitro IgM rheumatoid factor production by diphtheria toxin interleukin 2 recombinant fusion protein (DAB 486IL-2) in patients with refractory rheumatoid arthritis	Schrohenloher RE, Koopman WJ, Woodworth TG, Moreland LW.	Schrohenloher RE	J Rheumatol	1996	F
1858	PubMed	Generation of bovine intraspecies hybridomas with initial suppressed growth	Olobo JO, Black SJ.	Olobo JO	Vet Immunol Immunopathol	1990	F
1859	PubMed	Two populations of guinea pig erythrocyte-rosetting cells in the cat: evidence for their T-helper function in mitogen-induced synthesis of Ig and interleukin-2	Gengozian N, Hill RJ, Good RA, Day NK.	Gengozian N	Cell Immunol	1991	F
1860	PubMed	Abnormal regulation of in vitro IgG production in multiple sclerosis	Kelly RE, Ellison GW, Myers LW, Goymerac V, Larrick SB, Kelley CC.	Kelly RE	Ann Neurol	1981	F
1861	PubMed	Generation of interleukin-2-dependent T cell lines from synovial fluids in rheumatoid arthritis	Wilkins JA, Olivier SL, Warrington RJ.	Wilkins JA	Clin Exp Immunol	1984	F
1862	PubMed	In vivo and in vitro inhibition of human histidine decarboxylase by (S)-alpha-fluoromethylhistidine	Tung AS, Blake JT, Roman IJ, Vlasses PH, Ferguson RK, Zweerink HJ.	Tung AS	Biochem Pharmacol	1985	F
1863	PubMed	Co-model for chemical toxicity prediction based on multi-task deep learning	Yuan Li Y, Chen L, Pu C, Zang C, Yan Y, Chen Y, Zhang Y, Liu H.	Yuan Li Y	Mol Inform	2023	F
1864	PubMed	Chickens bursectomized with mibolerone have Ig-positive cells which lack bursal cell specific antigens	Bhanushali JK, Ragland WL.	Bhanushali JK	Vet Immunol Immunopathol	1985	F
1865	PubMed	Activation of caspase-3 by interferon alpha causes interleukin-16 secretion but fails to modulate activation induced cell death	Ludwiczek O, Kaser A, Koch RO, Vogel W, Cruikshank WW, Tilg H.	Ludwiczek O	Eur Cytokine Netw	2001	F
1866	PubMed	Learning with multiple pairwise kernels for drug bioactivity prediction	Cichonska A, Pahikkala T, Szedmak S, Julkunen H, Airola A, Heinonen M, Aittokallio T, Rousu J.	Cichonska A	Bioinformatics	2018	F
1867	PubMed	Amino-terminal processing of MIP-1beta/CCL4 by CD26/dipeptidyl-peptidase IV	Guan E, Wang J, Norcross MA.	Guan E	J Cell Biochem	2004	F
1868	PubMed	[The role of cultured thymic epithelium and dialyzable leukocyte extracts on the maturation process of T cell. Study of their effects on cyclic nucleotides levels in thymocytes]	Tsuneta H.	Tsuneta H	Hokkaido Igaku Zasshi	1984	F
1869	PubMed	Decreased suppressive B cell factor (SBF) in rheumatoid arthritis: evidence for a defect in B cell autoregulation	White RE, Pisko EJ, Foster SL, Panetti M, Turner RA.	White RE	J Immunol	1986	F
1870	PubMed	Influence of age, castration, and testosterone on T cell subsets in healthy and leukemia grafted mice	Aboudkhil S, Zaîd A, Henry L, Bureau JP.	Aboudkhil S	Biol Cell	2003	F
1871	PubMed	Liganded thyroid hormone receptor inhibits phorbol 12-O-tetradecanoate-13-acetate-induced enhancer activity via firefly luciferase cDNA	Misawa H, Sasaki S, Matsushita A, Ohba K, Iwaki H, Matsunaga H, Suzuki S, Ishizuka K, Oki Y, Nakamura H.	Misawa H	PLoS One	2012	F
1872	PubMed	Regulation of human natural killing by lysosomotropic and thiol-reactive agents	Shau H, Dawson JR.	Shau H	Immunology	1985	F
1873	PubMed	Potent antiviral activity of amprenavir in primary macrophages infected by human immunodeficiency virus	Aquaro S, Guenci T, Di Santo F, Francesconi M, Caliò R, Perno CF.	Aquaro S	Antiviral Res	2004	F
1874	PubMed	Oxidative phenomena are implicated in human T-cell stimulation	Sekkat C, Dornand J, Gerber M.	Sekkat C	Immunology	1988	F
1875	PubMed	Activated alpha 2-macroglobulin reverses the immunosuppressive activity in human breast cancer cell-conditioned medium by selectively neutralizing transforming growth factor-beta in the presence of interleukin-2	Harthun NL, Weaver AM, Brinckerhoff LH, Deacon DH, Gonias SL, Slingluff CL Jr.	Harthun NL	J Immunother	1998	F
1876	PubMed	Effects of tobacco glycoprotein (TGP) on the immune system. II. TGP stimulates the proliferation of human T cells and the differentiation of human B cells into Ig secreting cells	Francus T, Klein RF, Staiano-Coico L, Becker CG, Siskind GW.	Francus T	J Immunol	1988	F
1877	PubMed	Suppressive activity of fexofenadine hydrochloride on thymus- and activation-regulated chemokine production from human peripheral blood leukocytes in response to antigenic stimulation in vitro	Asano K, Kanai K, Suzaki H.	Asano K	Int Arch Allergy Immunol	2004	F
1878	PubMed	Recombinant virus assay: a rapid, phenotypic assay for assessment of drug susceptibility of human immunodeficiency virus type 1 isolates	Kellam P, Larder BA.	Kellam P	Antimicrob Agents Chemother	1994	F
1879	PubMed	Induction of interferon gamma production by natural killer cell stimulatory factor: characterization of the responder cells and synergy with other inducers	Chan SH, Perussia B, Gupta JW, Kobayashi M, Pospísil M, Young HA, Wolf SF, Young D, Clark SC, Trinchieri G.	Chan SH	J Exp Med	1991	F
1880	PubMed	Immunophilins may limit calcineurin inhibition by cyclosporine and tacrolimus at high drug concentrations	Kung L, Halloran PF.	Kung L	Transplantation	2000	F
1881	PubMed	Challenges and Possible Solutions to Direct-Acting Oral Anticoagulants (DOACs) Dosing in Patients with Extreme Bodyweight and Renal Impairment	Nwanosike EM, Sunter W, Merchant HA, Conway BR, Ansari MA, Hasan SS.	Nwanosike EM	Am J Cardiovasc Drugs	2023	F
1882	PubMed	Concanavalin A-induced suppressor cell activity in lipoid nephrosis	Osakabe K, Matsumoto K.	Osakabe K	Scand J Immunol	1981	F
1883	PubMed	Cellular and molecular mechanisms of activation of MHC nonrestricted cytotoxic cells by IL-12	Cesano A, Visonneau S, Clark SC, Santoli D.	Cesano A	J Immunol	1993	F
1884	PubMed	Persistent mitochondrial hyperpolarization, increased reactive oxygen intermediate production, and cytoplasmic alkalinization characterize altered IL-10 signaling in patients with systemic lupus erythematosus	Gergely P Jr, Niland B, Gonchoroff N, Pullmann R Jr, Phillips PE, Perl A.	Gergely P Jr	J Immunol	2002	F
1885	PubMed	Liver cirrhosis in rats: regeneration and assessment of the role of phenobarbital	Rozga J, Foss A, Alumets J, Ahren B, Jeppsson B, Bengmark S.	Rozga J	J Surg Res	1991	F
1886	PubMed	Investigation of bacteria and detergent residues on undergraduate students' dinner plates in dormitories during university lockdown	Bao M, Qin N, E Y, Qiao H, Zhuang P, Mei X, Li D.	Bao M	Biochem Mol Biol Educ	2023	F
1887	PubMed	Cocaine enhances human immunodeficiency virus replication in a model of severe combined immunodeficient mice implanted with human peripheral blood leukocytes	Roth MD, Tashkin DP, Choi R, Jamieson BD, Zack JA, Baldwin GC.	Roth MD	J Infect Dis	2002	F
1888	PubMed	Effect of histamine-receptor blocking on human natural and lectin-dependent cell-mediated cytotoxicity against adherent HEP-2 cells	Perl A, Gonzalez-Cabello R, Benedek K, Nékam K, Láng I, Gergely P.	Perl A	Thymus	1985	F
1889	PubMed	Differential sensitivity of head and neck cancers to non-major histocompatibility-restricted killer cell activity	Schantz SP, Racz T, Ordonez NG, Terry N, Taylor DL, Bugis S, Sacks PG.	Schantz SP	J Surg Res	1990	F
1890	PubMed	Supervised scoring models with docked ligand conformations for structure-based virtual screening	Teramoto R, Fukunishi H.	Teramoto R	J Chem Inf Model	2007	F
1891	PubMed	Renal allograft rejection: induction and function of adhesion molecules on cultured epithelial cells	Lin Y, Kirby JA, Clark K, Shenton BK, Forsythe JL, Proud G, Taylor RM.	Lin Y	Clin Exp Immunol	1992	F
1892	PubMed	Interleukin-13 sensitivity and receptor phenotypes of human glial cell lines: non-neoplastic glia and low-grade astrocytoma differ from malignant glioma	Liu H, Jacobs BS, Liu J, Prayson RA, Estes ML, Barnett GH, Barna BP.	Liu H	Cancer Immunol Immunother	2000	F
1893	PubMed	Interferon-gamma (IFN-gamma) can counteract the in vitro inhibitory effect of an HIV p24 immunosuppressive heptapeptide	Luzzati AL, Boirivant M, Giacomini E, Giordani L, Di Modugno F, Chersi A.	Luzzati AL	Clin Exp Immunol	1996	F
1894	PubMed	SVM and SVM Ensembles in Breast Cancer Prediction	Huang MW, Chen CW, Lin WC, Ke SW, Tsai CF.	Huang MW	PLoS One	2017	F
1895	PubMed	3-Hydrogenkwadaphnin targets inosine 5'-monophosphate dehydrogenase and triggers post-G1 arrest apoptosis in human leukemia cell lines	Moosavi MA, Yazdanparast R, Sanati MH, Nejad AS.	Moosavi MA	Int J Biochem Cell Biol	2005	F
1896	PubMed	Hydroxychavicol, a polyphenol from Piper betle leaf extract, induces cell cycle arrest and apoptosis in TP53-resistant HT-29 colon cancer cells	Rajedadram A, Pin KY, Ling SK, Yan SW, Looi ML.	Rajedadram A	J Zhejiang Univ Sci B	2021	F
1897	PubMed	The effect of antithyroid drugs on B and T cell activity in vitro	Wilson R, McKillop JH, Chopra M, Thomson JA.	Wilson R	Clin Endocrinol (Oxf)	1988	F
1898	PubMed	A population of human cord blood mononuclear cells with surface alpha fetoprotein	Bankhurst AD, Witemeyer S, Williams RC Jr.	Bankhurst AD	Immunol Commun	1978	F
1899	PubMed	Human thymocytes express a prolactin-like messenger ribonucleic acid and synthesize bioactive prolactin-like proteins	Montgomery DW, Shen GK, Ulrich ED, Steiner LL, Parrish PR, Zukoski CF.	Montgomery DW	Endocrinology	1992	F
1900	PubMed	PUMAA: A Platform for Accessible Microbiome Analysis in the Undergraduate Classroom	Mitchell K, Ronas J, Dao C, Freise AC, Mangul S, Shapiro C, Moberg Parker J.	Mitchell K	Front Microbiol	2020	F
1901	PubMed	C5a of Cynoglossus semilaevis has anaphylatoxin-like properties and promotes antibacterial and antiviral defense	Li MF, Hu YH.	Li MF	Dev Comp Immunol	2016	F
1902	PubMed	Cytotoxic activity generated from channel catfish peripheral blood leukocytes in mixed leukocyte cultures	Stuge TB, Yoshida SH, Chinchar VG, Miller NW, Clem LW.	Stuge TB	Cell Immunol	1997	F
1903	PubMed	Tryptophol induces death receptor (DR) 5-mediated apoptosis in U937 cells	Inagaki S, Morimura S, Tang Y, Akutagawa H, Kida K.	Inagaki S	Biosci Biotechnol Biochem	2007	F
1904	PubMed	The haemoflagellate Trypanoplasma borreli induces the production of nitric oxide, which is associated with modulation of carp (Cyprinus carpio L.) leucocyte functions	Scharsack JP, Steinhagen D, Kleczka C, Schmidt JO, Körting W, Michael RD, Leibold W, Schuberth HJ.	Scharsack JP	Fish Shellfish Immunol	2003	F
1905	PubMed	Processing of tetanus toxin by human antigen-presenting cells. Evidence for donor and epitope-specific processing pathways	Demotz S, Matricardi PM, Irle C, Panina P, Lanzavecchia A, Corradin G.	Demotz S	J Immunol	1989	F
1906	PubMed	The appearance of the CD4+CD8+ phenotype on activated T cells: possible role of antigen transfer	Rabinowitz R, Hadar R, Schlesinger M.	Rabinowitz R	Hum Immunol	1997	F
1907	PubMed	No increase in radiation-induced chromosome aberration complexity detected by m-FISH after culture in the presence of 5'-bromodeoxyuridine	Sumption ND, Goodhead DT, Anderson RM.	Sumption ND	Mutat Res	2006	F
1908	PubMed	Phenotypic and functional characterization of T cells from patients with myasthenia gravis	Mokhtarian F, Pino M, Ofosu-Appiah W, Grob D.	Mokhtarian F	J Clin Invest	1990	F
1909	PubMed	Dengue viruses and mononuclear phagocytes. II. Identity of blood and tissue leukocytes supporting in vitro infection	Halstead SB, O'Rourke EJ, Allison AC.	Halstead SB	J Exp Med	1977	F
1910	PubMed	Exogenous nitric oxide potentiate DNA damage and alter DNA repair in cells exposed to ionising radiation	Mikhailenko VM, Muzalov II.	Mikhailenko VM	Exp Oncol	2013	F
1911	PubMed	An interfaculty pain curriculum: lessons learned from six years experience	Hunter J, Watt-Watson J, McGillion M, Raman-Wilms L, Cockburn L, Lax L, Stinson J, Cameron A, Dao T, Pennefather P, Schreiber M, Librach L, Kavanagh T, Gordon A, Cullen N, Mock D, Salter M.	Hunter J	Pain	2008	F
1912	PubMed	Intermittent interferonemia and interferon responses in multiple sclerosis	Hertzog PJ, Wright A, Harris G, Linnane AW, Mackay IR.	Hertzog PJ	Clin Immunol Immunopathol	1991	F
1913	PubMed	Leadership rounds to reduce health care-associated infections	Knobloch MJ, Chewning B, Musuuza J, Rees S, Green C, Patterson E, Safdar N.	Knobloch MJ	Am J Infect Control	2018	F
1914	PubMed	Predicting activities without computing descriptors: graph machines for QSAR	Goulon A, Picot T, Duprat A, Dreyfus G.	Goulon A	SAR QSAR Environ Res	2007	F
1915	PubMed	Initial exposed phosphatidylserine levels correlate with cellular response to cytotoxic drugs	Drucker L, Ciobotaro P, Kimchi O, Tohami T, Yarkoni S, Radnay J, Shapira H, Lishner M.	Drucker L	Eur J Haematol	2003	F
1916	PubMed	Portal branch ligation with a continuous hepatocyte growth factor supply makes extensive hepatectomy possible in cirrhotic rats	Kaido T, Yoshikawa A, Seto S, Yamaoka S, Sato M, Ishii T, Imamura M.	Kaido T	Hepatology	1998	F
1917	PubMed	Effect of cyclosporin A on the production of interferon by human peripheral blood leukocytes in vitro	Abb J, Abb H, Deinhardt F.	Abb J	Antiviral Res	1982	F
1918	PubMed	Brain and Cognition for Addiction Medicine: From Prevention to Recovery Neural Substrates for Treatment of Psychostimulant-Induced Cognitive Deficits	D'Souza MS.	D'Souza MS	Front Psychiatry	2019	F
1919	PubMed	NB-TCM-CHM: Image dataset of the Chinese herbal medicine fruits and its application in classification through deep learning	Tian D, Zhou C, Wang Y, Zhang R, Yao Y.	Tian D	Data Brief	2024	F
1920	PubMed	Evidence for IL-2 independent proliferation in human T cells	Laing TJ, Weiss A.	Laing TJ	J Immunol	1988	F
1921	PubMed	Phorbol ester/calcium ionophore activate fish leukocytes and induce long-term cultures	Lin GL, Ellsaesser CF, Clem LW, Miller NW.	Lin GL	Dev Comp Immunol	1992	F
1922	PubMed	The effect of aspirin on mononuclear cells in aspirin-sensitive asthmatics and control subjects	Taylor ML, Stewart GA, Thompson PJ.	Taylor ML	Int Arch Allergy Immunol	1993	F
1923	PubMed	Cytotoxic and membrane perturbation effects of a novel amyloid forming model peptide poly(leucine-glutamic acid)	Jayakumar R, Murali J, Koteeswari D, Gomathi K.	Jayakumar R	J Biochem	2004	F
1924	PubMed	The use of machine learning methodologies to analyse antibiotic and biocide susceptibility in Staphylococcus aureus	Coelho JR, Carriço JA, Knight D, Martínez JL, Morrissey I, Oggioni MR, Freitas AT.	Coelho JR	PLoS One	2013	F
1925	PubMed	GADRP: graph convolutional networks and autoencoders for cancer drug response prediction	Wang H, Dai C, Wen Y, Wang X, Liu W, He S, Bo X, Peng S.	Wang H	Brief Bioinform	2023	F
1926	PubMed	Estradiol-17 beta and progesterone increase ovine uterine suppressor cell activity	Segerson EC, Li H, Talbott CW.	Segerson EC	J Anim Sci	1997	F
1927	PubMed	Interleukin-2 correction of defective in vitro T-cell mitogenesis in patients with common varied immunodeficiency	Kruger G, Welte K, Ciobanu N, Cunningham-Rundles C, Ralph P, Venuta S, Feldman S, Koziner B, Wang CY, Moore MA, et al.	Kruger G	J Clin Immunol	1984	F
1928	PubMed	Neutral surface aminopeptidase activity of human tumor cell lines	Amoscato AA, Sramkoski RM, Babcock GF, Alexander JW.	Amoscato AA	Biochim Biophys Acta	1990	F
1929	PubMed	A pro-drug of zidovudine with enhanced efficacy against human immunodeficiency virus	Gogu SR, Aggarwal SK, Rangan SR, Agrawal KC.	Gogu SR	Biochem Biophys Res Commun	1989	F
1930	PubMed	On the Implementation of a Post-Pandemic Deep Learning Algorithm Based on a Hybrid CT-Scan/X-ray Images Classification Applied to Pneumonia Categories	Moussaid A, Zrira N, Benmiloud I, Farahat Z, Karmoun Y, Benzidia Y, Mouline S, El Abdi B, Bourkadi JE, Ngote N.	Moussaid A	Healthcare (Basel)	2023	F
1931	PubMed	Prefrontal-parietal function: from foraging to foresight	Genovesio A, Wise SP, Passingham RE.	Genovesio A	Trends Cogn Sci	2014	F
1932	PubMed	In vitro induction of cytotoxic effector cells against human neoplasms. I. Sensitization conditions and effect of cryopreservation on the induction and expression of cytotoxic responses to allogeneic leukemia cells	Kedar E, Raanan Z, Kafka I, Holland JF, Bekesi G, Weiss DW.	Kedar E	J Immunol Methods	1979	F
1933	PubMed	UV or X-irradiation increases the cytoplasmic accumulation of rhodamine 123 in various cancer cell lines	Dumitriu IE, Roedel F, Beyer TD, Gaipl US, Kalden JR, Herrmann M.	Dumitriu IE	Strahlenther Onkol	2003	F
1934	PubMed	Molecular mechanisms of apoptosis in the liver of rats after portal branch ligation with and without retrorsine	Picard C, Starkel P, Sempoux C, Saliez A, Lebrun V, Horsmans Y.	Picard C	Lab Invest	2004	F
1935	PubMed	Regulation of nuclear antigen expression on the cell surface of human monocytes	Emlen W, Holers VM, Arend WP, Kotzin B.	Emlen W	J Immunol	1992	F
1936	PubMed	Effects of thyroid hormones on humoral and cell-mediated immune responses in the domestic fowl (Gallus domesticus)	Williamson RA, Davison TF, Payne LN.	Williamson RA	Dev Comp Immunol	1990	F
1937	PubMed	Natural killer cell function and expression of beta 7 integrin in psoriatic arthritis	McQueen FM, Skinner MA, Krissansen GW, Robinson E, Tan PL.	McQueen FM	J Rheumatol	1994	F
1938	PubMed	Utilizing Bloom's taxonomy to design a substance use disorders course for health professions students	Muzyk AJ, Tew C, Thomas-Fannin A, Dayal S, Maeda R, Schramm-Sapyta N, Andolsek K, Holmer S.	Muzyk AJ	Subst Abus	2018	F
1939	PubMed	The presence of concanavalin-A(Con-A)-like molecules on natural-killer (NK)-sensitive target cells: their possible role in swainsonine-augmented human NK cytotoxicity	Yagita M, Noda I, Maehara M, Fujieda S, Inoue Y, Hoshino T, Saksela E.	Yagita M	Int J Cancer	1992	F
1940	PubMed	Characterization of T-cell subsets and T-cell receptor subgroups in pigtailed macaques using two- and three-color flow cytometry	Axberg I, Gale MJ Jr, Afar B, Clark EA.	Axberg I	J Clin Immunol	1991	F
1941	PubMed	Inhibition of human natural killer cell reactivity by exogenous adenosine 5'-triphosphate	Schmidt A, Ortaldo JR, Herberman RB.	Schmidt A	J Immunol	1984	F
1942	PubMed	A multimodal deep learning-based drug repurposing approach for treatment of COVID-19	Hooshmand SA, Zarei Ghobadi M, Hooshmand SE, Azimzadeh Jamalkandi S, Alavi SM, Masoudi-Nejad A.	Hooshmand SA	Mol Divers	2021	F
1943	PubMed	Differential effects of leflunomide and methotrexate on cytokine production in rheumatoid arthritis	Kraan MC, Smeets TJ, van Loon MJ, Breedveld FC, Dijkmans BA, Tak PP.	Kraan MC	Ann Rheum Dis	2004	F
1944	PubMed	Panning separation for monoclonal antibody-specific T-cell subsets: effects of enzymes and metabolic inhibitors	Goto M, Bluestein HG, Zvaifler NJ.	Goto M	Microbiol Immunol	1984	F
1945	PubMed	[In vitro study of the biological activities and immunogenicity of recombinant adhesin of Heliobacter pylori rHpaA]	Chen Y, Wang J, Shi L.	Chen Y	Zhonghua Yi Xue Za Zhi	2001	F
1946	PubMed	Enhancement of human natural killer cell activity by subcellular components of Toxoplasma gondii	Sharma SD, Verhoef J, Remington JS.	Sharma SD	Cell Immunol	1984	F
1947	PubMed	Prostaglandin I2 and prostaglandin E2 modulate human intrarenal artery contractility through prostaglandin E2-EP4, prostacyclin-IP, and thromboxane A2-TP receptors	Eskildsen MP, Hansen PB, Stubbe J, Toft A, Walter S, Marcussen N, Rasmussen LM, Vanhoutte PM, Jensen BL.	Eskildsen MP	Hypertension	2014	F
1948	PubMed	Monocytotropic human immunodeficiency virus type 1 (HIV-1) variants detectable in all stages of HIV-1 infection lack T-cell line tropism and syncytium-inducing ability in primary T-cell culture	Schuitemaker H, Kootstra NA, de Goede RE, de Wolf F, Miedema F, Tersmette M.	Schuitemaker H	J Virol	1991	F
1949	PubMed	Interferon alfa down-regulates CD81 in patients with chronic hepatitis C	Kronenberger B, Rüster B, Elez R, Weber S, Piiper A, Lee JH, Roth WK, Zeuzem S.	Kronenberger B	Hepatology	2001	F
1950	PubMed	Cytokine modulation of HLA-DR expression on proliferating cord blood T cells	Hurme M, Sihvola M.	Hurme M	Immunol Lett	1989	F
1951	PubMed	Thymomodulin increases release of granulocyte-macrophage colony stimulating factor and of tumour necrosis factor in vitro	Balbi B, Valle MT, Oddera S, Balleari E, Manca F, Rossi GA, Allegra L.	Balbi B	Eur Respir J	1992	F
1952	PubMed	Inquiry learning. Integrating content detail and critical reasoning by peer review	Iyengar R, Diverse-Pierluissi MA, Jenkins SL, Chan AM, Devi LA, Sobie EA, Ting AT, Weinstein DC.	Iyengar R	Science	2008	F
1953	PubMed	[Prediction of network drug target based on improved model of bipartite graph valuation]	Liu X, Lu P, Zuo X, Chen J, Yang H, Yang Y, Gao Y.	Liu X	Zhongguo Zhong Yao Za Zhi	2012	F
1954	PubMed	Positive effect on T-cell regulatory apoptosis by mycophenolate mofetil	Nakamura M, Ogawa N, Shalabi A, Maley WR, Longo D, Burdick JF.	Nakamura M	Clin Transplant	2001	F
1955	PubMed	Destabilization of human cell genome under the combined effect of radiation and ascorbic acid	Domina EA, Pylypchuk OP, Mikhailenko VM.	Domina EA	Exp Oncol	2014	F
1956	PubMed	Suppressor cell activity of ovine caruncular and intercaruncular tissues during the placentation period	Miles JR, Beetham PK, Segerson EC.	Miles JR	Theriogenology	2002	F
1957	PubMed	Relevance of DC-SIGN in DC-induced T cell proliferation	Gijzen K, Tacken PJ, Zimmerman A, Joosten B, de Vries IJ, Figdor CG, Torensma R.	Gijzen K	J Leukoc Biol	2007	F
1958	PubMed	Strong suppression by monocytes of T cell mitogenesis in chicken peripheral blood leukocytes	Schaefer AE, Scafuri AR, Fredericksen TL, Gilmour DG.	Schaefer AE	J Immunol	1985	F
1959	PubMed	Effects of prepro-vasoactive intestinal peptide-derived peptides on the murine immune response	Yiangou Y, Serrano R, Bloom SR, Peña J, Festenstein H.	Yiangou Y	J Neuroimmunol	1990	F
1960	PubMed	Natural cytotoxicity in patients undergoing radiation therapy	Kadish AS, Ghossein NA.	Kadish AS	Am J Clin Oncol	1983	F
1961	PubMed	Estradiol upregulates calcineurin expression via overexpression of estrogen receptor alpha gene in systemic lupus erythematosus	Lin HL, Yen JH, Chiou SS, Tsai WC, Ou TT, Wu CC, Liu HW.	Lin HL	Kaohsiung J Med Sci	2011	F
1962	PubMed	A multicellular tumor spheroid model of cellular immunity against head and neck cancer	Sacks PG, Taylor DL, Racz T, Vasey T, Oke V, Schantz SP.	Sacks PG	Cancer Immunol Immunother	1990	F
1963	PubMed	Effects of in vivo indomethacin treatment in aging mice	Hayari Y, Kukulansky T, Globerson A.	Hayari Y	Prostaglandins Leukot Med	1984	F
1964	PubMed	Cloning and expression of recombinant equine interleukin-3 and its effect on sulfidoleukotriene and cytokine production by equine peripheral blood leukocytes	Janda J, Lehmann M, Luttmann W, Marti E.	Janda J	Vet Immunol Immunopathol	2015	F
1965	PubMed	Dynamics of the avian inflammatory response to Salmonella following administration of the Toll-like receptor 5 agonist flagellin	Genovese KJ, He H, Lowry VK, Nisbet DJ, Kogut MH.	Genovese KJ	FEMS Immunol Med Microbiol	2007	F
1966	PubMed	The response of cultured human kidney capillary endothelium to immunologic stimuli	Gibbs VC, Wood DM, Garovoy MR.	Gibbs VC	Hum Immunol	1985	F
1967	PubMed	Authentication of Piper betle L. folium and quantification of their antifungal-activity	Wirasuta IMAG, Srinadi IGAM, Dwidasmara IBG, Ardiyanti NLPP, Trisnadewi IGAA, Paramita NLPV.	Wirasuta IMAG	J Tradit Complement Med	2016	F
1968	PubMed	Human IgA antibody and immunoglobulin production after in vivo tetanus toxoid immunization: size and surface membrane phenotype analysis	Thiele CJ, Morrow CD, Stevens RH.	Thiele CJ	J Clin Immunol	1982	F
1969	PubMed	Interleukin-6 is a mediator of TNF-alpha regulation of LAK cell function	Iho S, Golub SH, Shau H.	Iho S	Scand J Immunol	1993	F
1970	PubMed	Induction of superoxide dismutase in leukocytes by paraquat: correlation with age and possible predictor of longevity	Niwa Y, Ishimoto K, Kanoh T.	Niwa Y	Blood	1990	F
1971	PubMed	Human autologous tumor-specific T cells in malignant melanoma	Platsoucas CD.	Platsoucas CD	Cancer Metastasis Rev	1991	F
1972	PubMed	Discovery of potent inhibitors of α-synuclein aggregation using structure-based iterative learning	Horne RI, Andrzejewska EA, Alam P, Brotzakis ZF, Srivastava A, Aubert A, Nowinska M, Gregory RC, Staats R, Possenti A, Chia S, Sormanni P, Ghetti B, Caughey B, Knowles TPJ, Vendruscolo M.	Horne RI	Nat Chem Biol	2024	F
1973	PubMed	A bioluminescent probe for in vivo imaging of pyroglutamate aminopeptidase in a mouse model of inflammation	Hu S, Chen X, Qin X, Dong G, Lin Y, Gai W, Zhao H, Ke B, Li M.	Hu S	Bioorg Med Chem Lett	2021	F
1974	PubMed	MetaPredictor: in silico prediction of drug metabolites based on deep language models with prompt engineering	Zhu K, Huang M, Wang Y, Gu Y, Li W, Liu G, Tang Y.	Zhu K	Brief Bioinform	2024	F
1975	PubMed	Putative application of Najas marina L. extracts as a source of bioactive compounds and their antioxidant, antimicrobial, antibiofilm, and genotoxic properties	Radojević ID, Grujović MŽ, Milošević-Djordjević O, Vukajlović JT, Marković A, Grujičić D, Ćirić A, Djelić G, Topuzović M, Čomić LR.	Radojević ID	Lett Appl Microbiol	2023	F
1976	PubMed	The immunomodulator PSK induces in vitro cytotoxic activity in tumour cell lines via arrest of cell cycle and induction of apoptosis	Jiménez-Medina E, Berruguilla E, Romero I, Algarra I, Collado A, Garrido F, Garcia-Lora A.	Jiménez-Medina E	BMC Cancer	2008	F
1977	PubMed	The induction and characterization of natural porcine interferons alpha and beta	Weingartl HM, Derbyshire JB.	Weingartl HM	Can J Vet Res	1990	F
1978	PubMed	Ontogenetic dynamics of delta-amino-laevulinic acid dehydratase activity in chick embryo organs and the changes in hepatocytes after exposure to lead	Cibulka J, Thomas B.	Cibulka J	Br Poult Sci	1982	F
1979	PubMed	Age-related loss of immunoregulatory function in peripheral blood CD8 T cells	Crisi GM, Chen LZ, Huang C, Thorbecke GJ.	Crisi GM	Mech Ageing Dev	1998	F
1980	PubMed	Stimulation of MMP-9 of oral epithelial cells by areca nut extract is related to TGF-β/Smad2-dependent and -independent pathways and prevented by betel leaf extract, hydroxychavicol and melatonin	Chang MC, Pan YH, Wu HL, Lu YJ, Liao WC, Yeh CY, Lee JJ, Jeng JH.	Chang MC	Aging (Albany NY)	2019	F
1981	PubMed	Influence of immunotherapy on the cellular immunity of unexplained recurrent aborters	Takakuwa K, Ueda H, Goto S, Hasegawa I, Yamada K, Kazama Y, Kimura M, Kanazawa K, Tanaka K.	Takakuwa K	J Reprod Immunol	1991	F
1982	PubMed	How do cyclic antibiotics with activity against Gram-negative bacteria permeate membranes? A machine learning informed experimental study	Lee MW, de Anda J, Kroll C, Bieniossek C, Bradley K, Amrein KE, Wong GCL.	Lee MW	Biochim Biophys Acta Biomembr	2020	F
1983	PubMed	Hypoxia increases tumor cell shedding of MHC class I chain-related molecule: role of nitric oxide	Siemens DR, Hu N, Sheikhi AK, Chung E, Frederiksen LJ, Pross H, Graham CH.	Siemens DR	Cancer Res	2008	F
1984	PubMed	Spontaneous and antibody-dependent cellular immune reactions to ethanol-altered hepatoma cells	Poralla T, Hütteroth TH, Knuth A, Staritz M, Dienes HP, Meyer zum Büschenfelde KH.	Poralla T	Liver	1987	F
1985	PubMed	Human macromolecular insoluble cold globulin (MICG). II. Immunologic definition of T cell and null cell MICG and the biologic effect of antiserum to MICG	Hauptman SP, Kansu E, Sobczak G, Serno M.	Hauptman SP	J Immunol	1979	F
1986	PubMed	Prediction of antibiotic resistance mechanisms using a protein language model	Yagimoto K, Hosoda S, Sato M, Hamada M.	Yagimoto K	Bioinformatics	2024	F
1987	PubMed	Improving anti-cancer drug response prediction using multi-task learning on graph convolutional networks	Liu H, Peng W, Dai W, Lin J, Fu X, Liu L, Liu L, Yu N.	Liu H	Methods	2024	F
1988	PubMed	A Pareto-based Ensemble with Feature and Instance Selection for Learning from Multi-Class Imbalanced Datasets	Fernández A, Carmona CJ, José Del Jesus M, Herrera F.	Fernández A	Int J Neural Syst	2017	F
1989	PubMed	Evidence for suppressor T-cell regulation of human gamma interferon production	Papermaster V, Torres BA, Johnson HM.	Papermaster V	Cell Immunol	1983	F
1990	PubMed	CD4+ CD25+ Foxp3+ IFNγ+ CD178+ human induced Treg (iTreg) contribute to suppression of alloresponses by apoptosis of responder cells	Daniel V, Sadeghi M, Wang H, Opelz G.	Daniel V	Hum Immunol	2013	F
1991	PubMed	Recommendations from recent graduates in medicine, nursing and pharmacy on improving interprofessional education in university programs: a qualitative study	Gilligan C, Outram S, Levett-Jones T.	Gilligan C	BMC Med Educ	2014	F
1992	PubMed	A useful diagnostic method for drug-induced pneumonitis: a case report	Kawasaki A, Mizushima Y, Kunitani H, Kitagawa M, Kobayashi M.	Kawasaki A	Am J Chin Med	1994	F
1993	PubMed	Development of non-bias phenotypic drug screening for cardiomyocyte hypertrophy by image segmentation using deep learning	Komuro J, Tokuoka Y, Seki T, Kusumoto D, Hashimoto H, Katsuki T, Nakamura T, Akiba Y, Kuoka T, Kimura M, Yamada T, Fukuda K, Funahashi A, Yuasa S.	Komuro J	Biochem Biophys Res Commun	2022	F
1994	PubMed	Effect of extraction procedures on the chemical structure, antitumor and anticoagulant properties of ulvan from Ulva lactuca of Tunisia coast	Guidara M, Yaich H, Amor IB, Fakhfakh J, Gargouri J, Lassoued S, Blecker C, Richel A, Attia H, Garna H.	Guidara M	Carbohydr Polym	2021	F
1995	PubMed	Tumor-draining lymph nodes of primary lung cancer patients: a potent source of tumor-specific killer cells and dendritic cells	Kimura H, Dobrenkov K, Iida T, Suzuki M, Ando S, Yamamoto N.	Kimura H	Anticancer Res	2005	F
1996	PubMed	Impaired interferon production and natural killer cell activation in patients with the skin cancer-prone disorder, xeroderma pigmentosum	Gaspari AA, Fleisher TA, Kraemer KH.	Gaspari AA	J Clin Invest	1993	F
1997	PubMed	In vitro immunogenicity of cadaver donor bone marrow cells used for the induction of allograft acceptance in clinical transplantation	Mathew JM, Carreno M, Fuller L, Ricordi C, Kenyon N, Tzakis AG, Miller J, Esquenazi V.	Mathew JM	Transplantation	1999	F
1998	PubMed	mACPpred: A Support Vector Machine-Based Meta-Predictor for Identification of Anticancer Peptides	Boopathi V, Subramaniyam S, Malik A, Lee G, Manavalan B, Yang DC.	Boopathi V	Int J Mol Sci	2019	F
1999	PubMed	Role of autorosette forming cells in antibody synthesis in vitro: suppressive activity of ARFC in humoral immune response	Khansari N, Petrini M, Ambrogi F, Goldschmidt-Clermont P, Fudenberg HH.	Khansari N	Immunobiology	1984	F
[truncated: 2,474 more rows]
